# Supplementary material for: Alpha- and beta-adrenergic octopamine receptors in muscle and heart are required for Drosophila exercise adaptations
Source: PLoS Genet. 2020 Jun 24;16(6):e1008778. doi: 10.1371/journal.pgen.1008778 (PMC7351206; doi:10.1371/journal.pgen.1008778)
Supplement: S10 Fig — Raw data is presented as a spreadsheet with one page for each main figure and supplemental figure. Within each page, experimental data is labelled by subheadings for assessment and genotype. (XLSX) [file pgen.1008778.s010.xlsx]

## Sheet: Figure 1
Figure 1A				Figure 1B						Figure 1C
Time to Fatigue (minutes)	MHC GS>OAMB RNAi RU-	MHC GS>OAMB RNAi RU+		Time to Fatigue (minutes)	MHC GS>OAMB RNAi RU- UN	MHC GS>OAMB RNAi RU- EX	MHC GS>OAMB RNAi RU+ UN	MHC GS>OAMB RNAi RU+ EX		Age (Weeks)	MHC GS>;Octβ2R RNAi RU- UN																				MHC GS>;Octβ2R RNAi RU- EX
235	1			270	1					1	3.13043	3.12903	3.25263	3.28889	3.08989	3.04167	3.15054	3.03529	3.03192	2.61628	2.94318	2.91304	3.01111	2.38298	2.83721	2.7957	2.39362	2.3587	2.32609	2.44086	3.36782	3.34444	3.1383	3.37778	2.9785	3.17046	3.05208	3.15556	2.75269	2.85882	2.5493	2.80899	2.72826	2.43243	2.52809	2.5	2.55	2.38806	2.3908
160	1			210	1					2	1.94737	2.26316	1.95588	1.92857	1.87778	1.93421	1.875	1.92135	1.72973	1.72839	1.77632	1.86486	1.62963	1.62353	1.76712	1.8481	1.57831	1.30233	1.59091	1.83117	2.4878	2.33708	2.37975	2.43373	2.42391	2.11364	2.32941	2.39286	1.90909	2.03659	2.32584	2.17582	1.90541	1.89744	2.14286	2.09195	1.54878	1.71795	2.12632
540	1			145	1					3	1.48101	1.3	1.54945	1.62195	1.45946	1.1875	1.37838	1.43678	1.17568	1.17143	1.16667	1.2875	1.10127	1.14815	1.14444	1.27941	1.08333	1.08	1.08537	1.23529	1.48571	1.64634	1.64865	1.63158	1.42667	1.48193	1.47674	1.44872	1.38554	1.33784	1.41026	1.44286	1.37143	1.30986	1.39437	1.4	1.34247	1.24691	1.38889
300	1			220	1					4	1.06493	0.987342	1.06944	1.02564	1.01205	0.986842	0.975	1.01389	0.902778	0.898734	0.873418	0.939024	0.835821	0.826667	0.833333	0.774194	0.828947	0.74026	0.645161	0.710145	1.34177	1.20253	1.37838	1.20238	1.33803	1.17105	1.33766	1.18987	1.33333	1.16418	1.30952	1.16667	1.2375	1.14474	1.28947	1.11688	1.05634	1.01429	1.23377
360	1			190	1
410	1			210	1
210	1			135	1
190	1			180	1
465		1		240		1
240		1		225		1
165		1		540		1
130		1		285		1
120		1		300		1
360		1		450		1
420		1		360		1
220		1		175		1
				240			1
				115			1
				60			1
				295			1
				165			1
				235			1
				195			1
				185			1
				150				1
				300				1
				180				1
				240				1
				260				1
				280				1
				200				1
				215				1
Figure 1D					Figure 1E					Figure 1F
RU- UN	RU- EX	RU+ UN	RU+ EX		RU- UN	RU- EX	RU+ UN	RU+ EX		RU- UN	RU- EX	RU+ UN	RU+ EX
60.41	29.386	69.203	82.984		0	0	0	0		0	20.2163	4.49425	59.5464
58.669	72.913	75.409	84.196		0	0	0	0		2.98408	23.721	11.2678	28.9779
81.165	72.575	64.912	29.827		0	0	0	0		0.838361	109.173	2.24342	33.9158
52.996	86.135	68.144	67.208		0	0	0	0		9.7901	20.472	7.77046	48.9816
33.275	68.248	48.035	73.453		0	0	0	0		6.31475	21.9703	11.1134	34.0233
23.195	67.205	56.681	81.438		0	0	0	0		8.90927	50.6447	9.98381	32.0413
54.303	64.786	65.297	44.927		0	0	0	0		8.80301	53.1257	7.32195	16.9291
74.049	58.764	66.138	65.621		0	0	0	0		4.81556	23.5975	5.66386	32.3916
48.012	81.576	25.249	40.755		0	0	0	0		6.65239	68.139	16.9095	12.1813
67.831	74.398	48.351	82.188		0	0	0	0		7.29738	71.6723	0.961296	5.10921
80.656	68.061	45.478	80.733		0	0	0	0
52.646	70.483	51.86	66.063		0	0	1	0
83.766	65.516	33.711	21.679		0	0	1	0
81.108	50.922	64.619	69.011		0	0	1	1
23.484	78.843	51.546	78.661		0	0	1	1
76.29	79.811	58.727	46.68		0	0	1	1
21.533	61.309	87.711	54.778		0	0	1	1
12.185	86.158	64.258	37.605		0	0	1	1
81.174	65.853	66.176	67.644		0	0	1	1
63.915	75.277	36.046	67.027		0	0	1	1
38.653	81.001	54.766	73.154		0	0	1	1
64.658	31.103	50.189	66.723		0	0	1	1
42.84	61	61.444	85.236		0	0	1	1
59.217	69.95	75.91	35.869		0	0	1	1
60.415	78.924	66.625	66.585		0	0	1	1
49.431	51.319	60.86	52.919		0	0	1	1
65.479	57.652	60.835	30.047		0	0	1	1
32.608	65.364	60.387	70.034		1	0	1	1
44.246	48.91	68.317	53.881		1	0	1	1
63.673	37.14	61.976	69.309		1	0	1	1
56.841	79.026	60.727	58.402		1	0	1	1
61.834	67.027	45.717	61.533		1	0	1	1
0.912	11.858	60.773	74.873		1	0	1	1
63.168	74.999	72.521	65.515		1	0	1	1
70.192	70.243	59.286	8.459		1	0	1	1
72.067	59.409	58.354	70.408		1	0	1	1
49.645	28.194	45.391	71.39		1	0	1	1
51.612	74.675	69.575	49.913		1	0	1	1
49.529	13.937	71.214	25.187		1	0	1	1
66.319	61.792	45.13	66.41		1	0	1	1
30.045	73.149	18.513	67.084		1	0	1	1
11.346	53.173	56.262	70.751		1	0	1	1
84.01	26.013	49.25	23.042		1	0	1	1
43.514	74.878	75.951	69.666		1	0	1	1
84.726	17.715	35.48	41.588		1	0	1	1
25.724	44.217	77.624	52.464		1	0	1	1
44.36	65.452	52.482	34.891		1	0	1	1
47.435	65.424	68.16	63.686		1	0	1	1
84.805	70.135	58.078	78.129		1	0	1	1
55.467	63.684	66.055	63.945		1	0	1	1
48.786	66.378	43.986	71.349		1	0	1	1
84.689	29.214	42.838	57.535		1	0	1	1
28.212	49.058	72.722	71.066		1	0	1	1
8.352	75.08	35.675	54.46		1	0	1	1
78.609	63.335	58.706	65.51		1	0	1	1
70.658	79.528	53.283	49.502		1	0	1	1
52.537	65.378	50.955	44.287		1	0	1	1
58.865	74.644	77.203	68.414		1	0	1	1
74.719	79.34	25.49	41.517		1	0	1	1
23.925	66.783	39.057	78.571		1	0	1	1
50.669	74.213	46.394	55.45		1	0	1	1
64.443	74.959	61.296	49.23		1	0	1	1
64.499	65.835	76.935	50.873		1	1	1	1
52.969	71.623	53.117	57.448		1	1	1	1
71.824	61.473	42.372	56.198		1	1	1	1
59.445	13.188	21.697	76.97		1	1	1	1
74.264	59.969	66.122	53.082		1	1	1	1
37.23	79.903	57.762	30.548		1	1	1	1
62.484	75.437	42.505	46.002		1	1	1	1
46.383	71.999	52.33	72.811		1	1	1	1
46.668	84.003	25.366	26.689		1	1	1	1
45.599	84.21	60.274	70.413		1	1	1	1
74.437	56.684	50.023	74.516		1	1	1	1
42.535	68.337	57.631	61.19		1	1	1	1
58.063	67.998	60.161	74.313		1	1	1	1
57.038	84.007	52.442	45.595		1	1	1	1
26.271	72.608	66.095	52.17		1	1	1	1
78.273	78.796	16.271	42.131		1	1	1	1
60.752	66.021	72.47	71.985		1	1	1	1
70.693	70.884	62.464	44.826		1	1	1	1
75.161	79.884	68.882	76.662		1	1		1
62.489	74.433	50.18	26.296		1	1		1
24.62	13.853	23.69	77.184		1	1
70.483	57.713	48.012	29.481		1	1
47.525	66.145	30.984	56.917		1	1
47.603	78.738	73.762	39.407		1	1
47.62	50.614	48.215	75.446		1	1
37.098	78.701	66.149	65.944			1
84.425	75.508	44.87	29.424			1
58.921	77.404	46.313	56.364			1
79.32	63.138	35.006	10.471			1
54.106	75.198	75.332	70.724			1
70.724	75.488	50.576	40.559			1
66.751	70.482	29.745	71.649			1
61.788	70.71	44.402	68.136			1
78.518	76.609	68.701	74.813			1
66.817	81.607	60.719	35.142			1
16.228	80.562	59.884	32.498			1
78.843	65.996	54.236	74.502			1
75.595	85.098	75.149	49.13			1
7.05	78.927	71.946	52.197			1
54.494	77.52	63.355	82.954			1
76.78	75.225	46.262	84.008			1
83.457	66.121	52.969	75.779			1
79.901	70.487	78.666	74.222			1
58.587	60.093	66.743	81.307			1
2.031	66.073	67.469	27.048			1
14.356	81.445	73.133	77.221			1
0.481	42.413	64.456	61.59
0.873	55.673	64.913	79.534
81.294	64.604	55.854	65.678
80.93	65.096	37.849	80.695
1.015	60.259	10.64	77.488
82.942	78.156	0.668	68.776
83.801	68.115	6.385	72.865
14.933	65.275	18.553	62.553
72.497	37.081	3.673	72.787
83.56	64.541	0.132	81.488
6	67.415		74.117
7.043	77.987		74.726
15.68	83.984		79.926
16.012	57.849		73.622
35.733	3.379		73.16
83.53	36.44		67.09
9.171			73.565
68.057			75.085
83.807
67.485
84.011
37.401
33.334
83.516
63.069
83.178
59.495
55.699
50.862
58.932
42.26
59.863
34.994
42.636
40.546
51.038
33.362
35.663
50.649
24.791
41.408
Figure 1G				Figure 1H							Figure 1I
Time to Fatigue (minutes)	hand GS>OAMB RNAi RU-	hand GS>OAMB RNAi RU+		Time to Fatigue (minutes)	hand GS>OAMB RNAi RU- UN	hand GS>OAMB RNAi RU- EX	hand GS>OAMB RNAi RU+ UN	hand GS>OAMB RNAi RU+ EX			Age (Weeks)	hand GS>OAMB RNAi RU- UN																				hand GS>OAMB RNAi RU- EX
445	1			205	1						1	2.88696	2.98148	2.83784	2.832	2.872	2.808	2.776	2.83186	2.776	2.70085	2.73504	2.6	2.616	2.656	2.59167	2.56	2.14433	2.52727	2.22641	2.53153	3.216	2.984	3.112	3.2	2.856	2.976	2.968	3.016	2.728	2.624	2.752	2.784	2.6	2.528	2.64	2.68919	2.4	2.48649
780	1			195	1						2	2.10924	2.24731	2.21053	2.38043	2.09639	2.04706	2.10588	2.06667	2.05435	2.0215	2.05263	2.04546	1.9625	1.97727	1.98876	1.98969	1.87273	1.94118	1.72289	1.88	2.2735	2.33766	2.4	2.39759	2.26027	2.21739	2.37931	2.39669	2.13043	2.17021	2.16162	2.34066	1.96385	2.05263	2.16049	2.21795	1.95181	2.04348
585	1			185	1						3	1.85	1.72	1.67123	1.81395	1.77632	1.69737	1.67123	1.75343	1.77632	1.69737	1.62857	1.75343	1.67949	1.67123	1.62857	1.67647	1.67949	1.67123	1.58667	1.67647	1.90698	1.90124	2	1.90789	1.90244	1.87912	1.94059	1.90667	1.875	1.8642	1.8481	1.86598	1.8625	1.78022	1.83544	1.8481	1.82418	1.7625
690	1			165	1						4	1.625	1.66265	1.58667	1.66216	1.61111	1.63514	1.51282	1.66216	1.61111	1.63514	1.51282	1.64045	1.52326	1.48913	1.49425	1.57471	1.5	1.44304	1.45882	1.51852	1.78	1.76	1.77143	1.75641	1.74683	1.74683	1.75362	1.74359	1.73494	1.7125	1.74194	1.69118	1.72222	1.70238	1.68354	1.67532	1.69149	1.66667
520	1			240	1						5	1.5	1.44304	1.40217	1.51852	1.43836	1.41026	1.32432	1.34615	1.43836	1.41026	1.32432	1.34615	1.32787	1.32653	1.27692	1.23684	1.23913	1.04494	1.15278	1.12941	1.67123	1.63529	1.63158	1.63889	1.61111	1.62651	1.6125	1.62338	1.57333	1.5	1.51429	1.61956	1.5	1.5	1.5	1.47222	1.48352	1.19792
500	1			255	1
550	1			270	1
475	1			300	1
450	1			180		1
435	1			210		1
390	1			390		1
495	1			270		1
720	1			480		1
590	1			360		1
795	1			420		1
515	1			290		1
420		1		135			1
705		1		155			1
685		1		235			1
450		1		195			1
765		1		240			1
580		1		260			1
520		1		185			1
595		1		200			1
415		1		210				1
720		1		195				1
750		1		180				1
510		1		235				1
430		1		170				1
780		1		160				1
590		1		130				1
480		1		135				1
Figure 1J					Figure 1K					Figure 1L
RU- UN	RU- EX	RU+ UN	RU+ EX		RU- UN	RU- EX	RU+ UN	RU+ EX		RU- UN	RU- EX	RU+ UN	RU+ EX
64.006	75.628	62.473	64.148		0	0	0	0		4.4319	43.8315	30.0415	26.3165
51.879	89.529	40.778	68.079		0	0	0	0		6.6112	45.4697	21.5461	26.1254
70.832	73.773	1.932	51.956		0	0	0	0		5.49311	46.8758	6.86021	20.7215
23.187	75.293	43.118	69.436		0	0	0	0		11.4771	34.733	40.5906	36.5808
51.44	82.88	47.026	55.758		0	0	0	0		5.13807	42.8305	38.7953	82.9208
19.239	85.261	14.2	58.399		0	0	0	0
68.467	83.53	61.068	81.825		0	0	0	0
60.149	88.176	6.079	86.636		0	0	0	0
30.194	86.757	3.707	83.253		0	0	0	0
47.497	72.822	42.876	83.92		0	0	0	0
64.484	90.938	43.382	69.399		0	0	0	0
49.789	71.55	28.599	63.951		0	0	0	0
26.48	84.61	26.68	55.336		0	0	0	0
22.077	76.585	65.566	71.238		0	0	0	0
57.476	82.442	20.459	63.023		0	0	0	0
65.657	55.708	36.223	72.905		0	0	0	0
35.428	84.531	30.994	68.944		0	0	0	0
28.814	90.242	33.382	85.512		0	0	0	0
50.075	71.522	80.74	74.591		0	0	0	0
59.876	73.221	55.172	85.926		0	0	0	0
63.669	92.287	82.573	64.055		0	0	0	0
52.43	75.368	63.859	64.349		0	0	0	0
46.827	48.567	84.425	34.625		0	0	0	0
28.841	71.522	92.092	76.882		0	0	0	0
39.601	86.114	57.172	45.467		0	0	0	0
40.624	80.336	76.551	73.664		0	0	0	0
57.354	84.6	65.789	87.982		0	0	0	0
36.841	76.422	31.577	52.352		0	0	0	0
33.968	73.684	15.366	67.221		0	0	0	0
65.528	89.584	82.335	69.869		0	0	0	0
44.753	87.142	70.871	59.339		0	0	0	0
26.671	82.871	55.558	74.973		0	0	0	0
28.976	13.33	83.658	17.206		0	0	0	0
10.327	23.914	37.508	61.27		0	0	0	0
88.125	33.857	45.577	62.192		0	0	0	0
29.417	83.224	64.459	57.407		0	0	0	0
36.248	86.771	8.544	87.833		0	0	0	0
10.347	72.992	34.106	66.734		0	0	0	0
40.456	66.834	10.666	75.443		0	0	0	0
80.326	84.491	78.189	68.115		0	0	0	0
83.138	68.945	52.124	78.258		0	0	0	0
70.523	81.01	41.655	66.328		0	0	0	0
4.784	73.317	69.113	67.73		0	0	0	0
50.439	87.827	62.074	62.662		0	0	0	0
20.861	76.613	67.017	41.481		0	0	0	0
67.555	87.479	62.217	77.202		0	0	0	0
56.068	64.582	45.476	75.734		1	0	0	0
34.428	82.535	61.945	61.014		1	0	1	0
29.674	90.24	25.526	77.324		0	0	1	0
22.178	75.165	32.519	84.13		1	0	1	0
38.308	25.476	51.15	83.014		1	0	1	0
44.047	61.479	49.318	65.171		1	0	1	0
24.113	81.891	24.597	77.844		1	0	1	0
65.991	89.979	75.246	79.748		1	0	1	0
72.023	73.84	64.04	89.026		1	0	1	1
72.578	84.508	68.519	82.977		1	0	1	1
46.553	84.125	45.536	91.239		1	0	1	1
47.993	87.391	18.56	83.724		1	0	1	1
70.269	87.216	66.268	62.404		1	0	1	1
34.992	61.254	13.597	79.335		1	0	1	1
4.224	84.921	10.625	71		1	0	1	1
4.822	85.294	63.134	70.373		1	0	1	1
51.267	84.635	34.248	81.567		1	0	1	1
58.237	84.313	55.066	87.482		1	0	1	1
60.402	85.081	77.83	55.541		1	0	1	1
36.375	81.621	77.513	82.553		1	0	1	1
55.329	81.885	9.292	27.794		1	0	1	1
17.922	87.766	20.92	76.876		1	0	1	1
26.703	81.36	7.692	74.667		1	0	1	1
61.34	76.016	18.321	79.984		1	0	1	1
7.688	55.379	17.606	77.56		1	0	1	1
	64.836	74.266	72.836		1	0	1	1
	78.68	63.827	88.935		1	0	1	1
	83.227	25.539	77.658		1	0	1	1
	87.277	80.388	76.616		1	0	1	1
	85.977	20.523	76.866		1	0	1	1
	57.585	30.002	67.116		1	0	1	1
	83.882	41.729	76.326		1	1	1	1
	83.253	40.017	70.534		1	1	1	1
	72.909	37.73	83.377		1	1	1	1
	74.213	33.178	78.477		1	1	1	1
	78.94	36.827	56.887		1	1	1	1
	82.31	42.118	78.242		1	1	1	1
	69.953	14.94	82.072		1	1	1	1
	80.116	5.621	81.453		1	1	1	1
	82.372	62.274	82.342		1	1	1	1
	73.89	15.874	70.576		1	1	1	1
	76.548	14.358	83.904		1	1	1	1
	89.76	59.695	41.878		1	1	1	1
	71.539		41.751		1	1	1	1
	74.48		50.717		1	1	1	1
	75.24		78.088		1	1	1	1
	74.839		72.513		1	1	1	1
	74.407		73.999		1	1	1	1
	67.366		49.859		1	1	1	1
	83.629		58.612		1	1	1	1
	79.014		55.927			1	1	1
	77.353		80.148			1	1	1
			42.256			1	1	1
			68.07			1	1	1
			68.815			1	1	1
			32.325			1		1
			74.672			1		1
			67.086			1		1
			54.464			1		1
			58.994			1		1
			86.653			1		1
			58.449			1		1
			87.084			1		1
			86.188
			66.277
			68.654
			66.078
			38.184
[truncated: 42 more columns]

## Sheet: Figure 2
Figure 2A				Figure 2B						Figure 2C
Time to Fatigue (minutes)	MHC GS>OctB1R RNAi RU-	MHC GS>OctB1R RNAi RU+		Time to Fatigue (minutes)	MHC GS>;Octβ1R RNAi RU- UN	MHC GS>;Octβ1R RNAi RU- EX	MHC GS>;Octβ1R RNAi RU+ UN	MHC GS>;Octβ1R RNAi RU+ EX		Age (Weeks)	MHC GS>Octβ1R RNAi RU- UN																				MHC GS>Octβ1R RNAi RU- EX
510	1			270	1					1	2.144	2.488	2.376	2.44	2.71429	2.44	2.35165	1.39286	2.28	2.376	2.21154	2.488	2.256	2.2807	2.17241	2.37931	2.2	2.25862	2.144	2.32051	2.68085	2.39823	2.48421	2.352	2.68085	2.56757	2.64286	2.27957	2.6	2.64	2.34694	2.66364	2.58929	2.62963	2.52632	2.63265	2.48421	2.49505	2.48421
360	1			205	1					2	2.16471	2.19792	2.08955	2.11111	2.13636	2.17778	1.96923	2.10714	1.98795	1.90361	1.96552	2.0625	1.95082	1.875	1.89655	2.02198	1.88235	1.86869	1.89552	1.96	2.39823	2.43434	2.44538	2.51724	2.28571	2.4	2.37037	2.31707	2.256	2.36145	2.352	2.27957	2.25	2.352	2.29412	2.21698	2.20513	2.15714	2.23158
430	1			225	1					3	1.77108	1.85135	1.83333	1.94667	1.76471	1.82558	1.80172	1.92857	1.73626	1.80233	1.75	1.79208	1.67961	1.66667	1.67521	1.76147	1.64423	1.64516	1.66981	1.70652	2.1519	2.13253	2.21951	2.18421	2.1358	2.08537	2.13636	2.10588	2.1	2.05	2.10345	2.03797	2.06329	2	2.10127	2	1.9863	1.98795	2.025
555	1			235	1					4	1.46154	1.46512	1.49425	1.68182	1.3625	1.32759	1.39286	1.47727	1.35	1.31579	1.35	1.375	1.31507	1.25	1.31818	1.25	1.25	1.21739	1.28571	1.22222	1.93182	1.9	1.91579	1.91463	1.49383	1.54839	1.42647	1.40506	1.37313	1.48438	1.4026	1.38095	1.35135	1.43939	1.4	1.35616	1.30509	1.29851	1.38806
390	1			135	1					5	1.15385	1.2093	1.19355	1.21053	1.09434	1.15	1.17544	1.19672	1.08475	1.09375	1.175	1.16393	0.958333	0.936508	0.827586	0.983871	0.459016	0.632353	0.721311	0.803279	1.21569	1.28169	1.35211	1.25352	1.20896	1.27723	1.23684	1.25	1.17391	1.1746	1.125	1.20635	1.16176	0.928571	1.04412	1.19048	0.968254	0.773585	1
195	1			120	1
310	1			250	1
330	1			260	1
370	1			300		1
225	1			480		1
340	1			285		1
280	1			250		1
435	1			190		1
500	1			220		1
315	1			360		1
540	1			405		1
195		1		120			1
210		1		145			1
225		1		135			1
240		1		85			1
235		1		205			1
345		1		215			1
330		1		105			1
360		1		90			1
370		1		140				1
250		1		130				1
205		1		110				1
300		1		100				1
285		1		220				1
295		1		190				1
385		1		85				1
400		1		195				1
Figure 2D					Figure 2E					Figure 2F
RU- UN	RU- EX	RU+ UN	RU+ EX		RU- UN	RU- EX	RU+ UN	RU+ EX		RU- UN	RU- EX	RU+ UN	RU+ EX
80.606	69.533	76.24	73.115		0	0	0	0
81.742	70.754	48.963	68.672		0	0	0	0		8.69735	33.8872	67.044	27.0977
41.316	62.605	13.868	83.965		0	0	0	0		9.02317	28.0443	48.827	43.3182
59.321	65.545	17.914	84.671		0	0	0	0		6.51696	29.9883	52.8012	42.5307
86.49	69.265	62.782	47.486		0	0	0	0		10.8051	56.5626	117.307	37.0796
59.687	56.322	31.214	48.721		0	0	0	0		6.61489	34.621	67.6868	35.329
82.296	56.397	75.445	75.811		0	0	0	0
80.219	74.982	13.462	84.961		0	0	0	0
49.259	83.249	48.133	61.577		0	0	0	0
80.046	75.027	62.751	86.6		0	0	0	0
78.438	70.758	50.005	62.242		0	0	0	0
53.254	36.184	60.908	41.392		0	0	0	0
54.762	76.201	37.179	70.107		0	0	0	0
61.111	79.109	82.838	59.315		0	0	0	0
67.901	58.037	66.343	70.44		0	0	0	0
86.355	82.105	51.667	54.722		0	0	0	0
81.795	80.317	60.3	54.947		0	0	0	0
79.79	69.163	27.981	65.245		0	0	0	0
86.798	81.825	63	68.163		0	0	0	0
21.929	84.901	72.18	55.112		0	0	0	0
57.334	66.416	76.892	68.359		0	0	0	0
84.265	74.452	50.124	85.057		0	0	0	0
85.678	69.817	53.119	60.604		0	0	0	0
67.024	81.649	60.645	84.931		0	0	0	0
89.637	84.886	55.654	65.805		0	0	0	0
64.284	69.365	15.283	78.16		0	0	0	0
80.022	61.869	49.957	74.357		0	0	0	0
81.727	60.57	49.75	57.928		0	0	0	0
81.051	70.027	42.681	73.748		0	0	0	0
47.472	57.685	42.219	75.764		0	0	0	0
55.304	75.239	2.017	77.817		0	0	0	0
47.66	64.025	87.406	64.681		0	0	0	0
81.709	58.495	58.602	59.406		0	0	0	0
60.136	60.222	50.868	13.551		0	0	0	0
83.216	70.648	1.104	75.451		0	0	0	0
64.244	76.774	66.589	12.349		0	0	0	0
78.036	68.401	12.627	33.198		0	0	0	1
62.087	73.671	79.313	50.672		0	0	0	1
87.6	67.329	71.154	78.474		0	0	0	1
63.741	71.462	57.59	59.976		0	0	0	1
68.308	73.689	71.563	25.822		0	0	0	1
74.905	53.525	85.392	85.159		1	0	0	1
75.462	76.615	77.583	84.343		1	0	0	1
62.509	61.248	2.536	68.206		1	0	0	1
54.502	77.224	33.694	65.936		1	0	0	1
49.68	85.493	57.709	64.967		1	0	0	1
43.225	76.818	8.954	70.65		1	0	0	1
83.268	75.284	78.467	43.042		1	0	0	1
44.417	75.615	70.096	73.158		1	0	0	1
75.802	63.633	58.955	61.21		1	0	0	1
50.894	64.938	58.992	69.08		1	0	0	1
79.621	82.365	78.322	50.297		1	0	0	1
64.453	77.811	62.254	3.214		1	0	1	1
82.674	80.633	45.186	3.871		1	0	1	1
33.385	62.728	68.759	4.523		1	0	1	1
60.877	50.49	56.659	69.957		1	0	1	1
71.625	74.92	52.26	66.76		1	0	1	1
68.665	67.846	52.049	53.672		1	0	1	1
77.573	55.407	76.459	18.381		1	1	1	1
74.395	69.838	40.003	80.397		1	1	1	1
42.823	75.97	13.345	34.089		1	1	1	1
74.235	73.602	39.027	19.102		1	1	1	1
63.36	77.638	3.323	12.059		1	1	1	1
11.312	86.787	4.59	14.572		1	1	1	1
83.497	53.888	64.519	35.857		1	1	1	1
64.634	65.54	61.691	45.53		1	1	1	1
85.488	73.408	61.775	52.565		1	1	1	1
25.548	54.637		53.591		1	1	1	1
36.18	56.375		59.247		1	1	1	1
66.627	42.726		63.458		1	1	1	1
73.929	73.185		50.575		1	1	1	1
71.075	75.68		46.816		1	1	1	1
41.052	83.132		56.145		1	1	1	1
69.787	70.204		80.583		1	1	1	1
58.085	76.78		59.322		1	1	1	1
52.377	84.132		60.551		1	1	1	1
69.391	82.917		71.644		1	1	1	1
57.353	52.613		10.065		1	1	1	1
79.854	77.765		59.4		1	1	1	1
43.711	70.761		50.735		1	1	1	1
31.083	79.08		47.858		1	1	1	1
47.1	42.134		44.656		1	1	1	1
50.534	78.784		72.113		1	1	1	1
63.6	62.131		57.184		1	1	1	1
53.301	81.015		63.778		1	1	1	1
35.963	55.976		71.649		1	1	1	1
74.899	64.673		57.971		1	1	1	1
72.076	80.528		52.96		1	1	1	1
48.46	79.751		50.981		1	1	1	1
74.655	70.853		52.921		1	1	1	1
53.407	86.689		30.104		1		1
8.689	35.273		11.767		1		1
10.048	76.399		13.519		1		1
26.466	73.367		51.874		1		1
26.825	79.09		30.168		1		1
15.105	78.392		9.538		1		1
4.224	77.669		30.961		1		1
41.501	83.331		10.544				1
42.935	57.783		12.135				1
48.502	34.616		41.222				1
44.901	78.524		25.725				1
30.131	80.08		26.122				1
16.332	73.545		12.405				1
13.592	76.23		12.207				1
	64.422		25.816
	45.828		25.827
	60.681
	77.789
	70.061
	62.393
	65.481
	69.408
	42.504
	51.106
	65.187
	74.08
	60.125
	65.745
	57.352
	61.71
Figure 2G				Figure 2H						Figure 2I
Time to Fatigue (minutes)	hand GS>OctB1R RNAi RU-	hand GS>OctB1R RNAi RU+		Time to Fatigue (minutes)	hand GS>;Octβ1R RNAi RU- UN	handGS>;Octβ1R RNAi RU- EX	hand GS>;Octβ1R RNAi RU+ UN	hand GS>;Octβ1R RNAi RU+ EX		Age (Weeks)	hand GS>Octβ1R RNAi RU- UN																				hand GS>Octβ1R RNAi RU- EX
580	1			195	1					1	2.976	2.768	2.944	2.952	2.792	2.744	2.672	2.824	2.752	2.536	2.56	2.712	2.672	2.448	2.552	2.632	2.41111	2.33333	2.38542	2.53684	2.816	2.904	3.096	2.976	2.704	2.73504	3	2.92373	2.664	2.72	2.728	2.872	2.608	2.6	2.608	2.768	2.4086	2.5	2.50549
520	1			135	1					2	2.19298	2.07759	2.06452	2.12295	1.95699	2.04494	1.94017	2.04444	1.91463	2	1.87342	1.94667	1.67901	1.75	1.83544	1.75	1.5974	1.7125	1.73171	1.6506	2.22619	2.41489	2.34524	2.34444	2.05556	2.38823	2.2	2.25532	1.96591	2.30645	2.07609	2.17857	1.81818	1.87755	2.06364	2.08889	1.77419	1.86869	1.97468
705	1			120	1					3	1.59036	1.57692	1.69048	1.64865	1.54321	1.51852	1.62069	1.62195	1.5375	1.51515	1.58025	1.61039	1.47458	1.5	1.51471	1.54688	1.46479	1.49398	1.50769	1.54098	1.72368	1.85227	1.96	1.91176	1.65	1.81579	1.95506	1.84211	1.64706	1.76623	1.92308	1.78	1.6087	1.71951	1.75	1.73809	1.60606	1.60241	1.67949
470	1			105	1					4	1.45454	1.49315	1.47143	1.52941	1.4507	1.40541	1.45714	1.50848	1.45	1.36986	1.43077	1.48193	1.41667	1.33333	1.39024	1.43836	1.41176	1.31429	1.36905	1.39682	1.59211	1.6	1.67073	1.6125	1.57333	1.59459	1.64286	1.60526	1.55208	1.57143	1.56579	1.57143	1.49275	1.53763	1.53947	1.55814	1.47887	1.51351	1.53846
780	1			90	1					5	1.37681	1.3	1.35185	1.37313	1.27419	1.29268	1.32353	1.31579	1.2	1.22414	1.24286	1.15	0.895349	1.03798	1.10667	0.989011	0.68	0.891892	0.939394	0.876712	1.45206	1.45454	1.50704	1.48649	1.40506	1.42857	1.49351	1.48611	1.37805	1.42593	1.45614	1.37143	1.33333	1.36905	1.34884	1.35938	1.02532	1.32051	1.31325
855	1			165	1
565	1			240	1
540	1			155	1
735	1			210		1
765	1			290		1
590	1			265		1
690	1			180		1
810	1			480		1
845	1			510		1
420	1			170		1
410	1			360		1
750		1		205			1
440		1		245			1
520		1		435			1
555		1		405			1
590		1		210			1
475		1		195			1
495		1		125			1
595		1		175			1
600		1		240				1
450		1		190				1
500		1		180				1
720		1		210				1
535		1		130				1
470		1		110				1
585		1		80				1
475		1		160				1
Figure 2J					Figure 2K					Figure 2L
RU- UN	RU- EX	RU+ UN	RU+ EX		RU- UN	RU- EX	RU+ UN	RU+ EX		RU- UN	RU- EX	RU+ UN	RU+ EX
85.578	71.734	26.838	66.584		0	0	0	0
84.543	57.984	85.845	70.805		0	0	0	0		13.6661	52.2478	14.375	11.2122
13.458	66.188	66.182	70.139		0	0	0	0		33.9834	87.9049	20.2692	18.6055
13.532	34.874	45.249	53.835		0	0	0	0		32.9233	46.0107	22.7511	11.9329
85.434	33.137	68.947	85.124		0	0	0	0		7.37355	66.224	13.3997	16.5488
36.239	84.978	69.25	71.651		0	0	0	0		16.1681	96.0386	21.4615	22.7253
59.807	33.365	34.427	60.346		0	0	0	0
19.666	32.112	52.578	57.434		0	0	0	0
69.088	62.693	70.666	84.154		0	0	0	0
9.444	73.442	70.905	88.879		0	0	0	0
59.007	12.067	51.923	76.825		0	0	0	0
31.955	62.23	84.469	79.935		0	0	0	0
84.66	37.325	19.089	78.309		0	0	0	0
71.462	83.66	73.537	85.739		0	0	0	0
21.055	56.054	80.236	76.034		0	0	0	0
32.218	56.3	13.149	81.796		0	0	0	0
36.863	78.082	54.887	86.319		0	0	0	0
51.603	74.536	46.461	69.333		0	0	0	0
51.963	3.729	46.964	71.676		0	0	0	0
7.225	63.915	49.188	76.884		0	0	0	0
34.375	53.45	62.389	66.064		0	0	0	0
38.84	54.194	34.238	57.271		0	0	0	0
60.722	80.442	51.53	73.559		0	0	0	0
24.84	64.201	60.803	65.19		0	0	0	0
20.847	76.865	71.544	75.286		0	0	0	0
69.001	55.106	44.701	88.275		0	0	0	0
81.636	79.127	44.418	81.676		0	0	0	0
73.15	72.451	41.663	88.474		0	0	0	0
37.567	68.374	67.036	71.037		0	0	0	0
50.379	43.789	17.283	76.967		0	0	0	0
25.036	64.337	35.125	83.515		0	0	0	0
24.551	67.781	68.847	80.718		0	0	0	0
61.01	69.666	71.542	66.223		0	0	0	0
60.488	81.105	70.084	69.744		0	0	0	0
82.366	76.026	63.784	8.433		0	0	0	0
68.23	84.787	5.514	66.58		0	0	0	0
55.514	45.746	62.894	75.83		0	0	0	0
69.053	82.564	75.971	79.294		0	0	0	0
75.634	69.309	44.551	45.345		0	0	0	0
72.54	14.043	77.953	90.599		0	0	0	0
72.058	70.133	63.543	47.448		0	0	0	0
32.126	73.938	7.325	69.519		0	0	0	0
4.093	7.036	34.216	54.446		0	0	0	0
53.204	81.668	4.826	61.496		0	0	0	0
63.739	35.987	49.809	72.279		0	0	0	0
9.53	51.192	57.105	36.598		0	0	0	0
81.279	78.567	64.606	77.4		1	0	0	0
73.289	69.483	76.214	76.841		1	0	0	0
67.832	83.984	50.747	90.436		1	0	0	0
68.687	71.442	74.672	77.906		1	0	0	0
64.849	7.883	65.653	63.382		1	0	0	0
39.115	84.385	34.635	64.417		1	0	0	0
15.234	88.266	84.629	69.232		1	0	0	0
2.753	81.259	33.438	59.582		1	0	0	0
83.742	81.462	49.727	80.891		1	0	0	0
63.345	76.204	64.423	70.526		1	0	0	0
11.448	84.263	86.105	19.056		1	0	0	0
60.679	81.251	3.36	87.084		1	0	0	0
83.611	70.145	74.913	87.252		1	0	1	0
46.813	55.599	2.064	68.633		1	0	1	0
83.094	72.322	57.942	70.068		1	0	1	0
49.138	69.79	73.101	83.905		1	0	1	0
58.374	40.989	2.459	86.805		1	1	1	0
35.721	71.171	25.7	85.707		1	1	1	1
71.036	65.483	65.023	64.96		1	1	1	1
36.11	59.055	66.882	79.592		1	1	1	1
27.649	82.551	9.896	79.837		1	1	1	1
33	78.942	62.843	78.233		1	1	1	1
17.55	27.689	7.946	62.935		1	1	1	1
78.815	75.774		43.531		1	1	1	1
47.002	73.848		91.688		1	1	1	1
77.203	67.24		80.508		1	1	1	1
71.357	78.905		67.604		1	1	1	1
75.207	48.513		82.298		1	1	1	1
44.578	79.452		93.929		1	1	1	1
82.44	84.163		72.651		1	1	1	1
48.246	83.947		85.49		1	1	1	1
31.331	76.882		81.942		1	1	1	1
51.938	68.942		64.675		1	1	1	1
44.574	74.894		73.411		1	1	1	1
82.082	69.043		86.475		1	1	1	1
20.138	70.557		84.127		1	1	1	1
29.117	77.204		90.122		1	1	1	1
46.553	73.274		72.719		1	1	1	1
50.655	61.217		85.139		1	1	1	1
21.324	66.017		79.467		1	1	1	1
90.594	11.283		57.785		1	1	1	1
40.488	49.442		77.151		1	1	1	1
11.533	75.652		82.338		1	1	1	1
64.187	75.175		91.607		1	1	1	1
11.32	72.468		29.772		1	1	1	1
69.045	7.529		80.215		1	1	1	1
86.39	62.635		75.212		1	1	1	1
24.865	80.829		75.379		1	1	1	1
26.762	72.236		79.452		1	1	1
63.268	81.213		79.175		1		1
63.679	59.206		80.125		1		1
65.539	82.6		78.844		1		1
16.503	82.629		76.379		1		1
32.472	69.746		79.084		1		1
30.492	76.591		69.539		1		1
32.192	86.114		73.006		1		1
64.547	38.42		85.973				1
	63.363		86.219				1
	57.789		80.696				1
	77.851		80.917				1
	45.644		84.642				1
	71.887		84.038				1
	64.105		84.88				1
	60.485		59.182				1
	42.847		72.584				1
	60.882		80.427				1
	43.328		74.99				1
	67.061		43.941
	73.633		76.551
	30.418		52.76
	70.639		60.94
	77.035		52.231
	84.624		82.766
	80.626		58.244
	67.538		70.539
	39.824		77.321
	66.352		71.798
	66.705		69.503
	4.995		44.336
	53.802		56.768
	56.451		60.751
	25.964		34.483
	26.137		89.213
	61.484		89.719
	2.996		61.32
	2.702		88.295
	3.761		67.347
	2.266		68.953
	0.668		71.103
	3.369		67.551
			58.21
			4.003
			8.161
			40.112
			45.249
			65.994
			30.694
			11.743
[truncated: 41 more columns]

## Sheet: Figure 3
Figure 3A				Figure 3B						Figure 3C
Time to Fatigue (minutes)	MHC GS>;Octβ2R RNAi RU-	MHC GS>;Octβ2R RNAi RU+		Time to Fatigue (minutes)	MHC GS>;Octβ2R RNAi RU- UN	MHC GS>;Octβ2R RNAi RU- EX	MHC GS>;Octβ2R RNAi RU+ UN	MHC GS>;Octβ2R RNAi RU+ EX		Age (Weeks)	MHC GS>;Octβ2R RNAi RU- UN																				MHC GS>;Octβ2R RNAi RU- EX
720	1			60	1					1	2.54255	2.52	2.63107	2.09901	1.88461	2.65657	2.26316	2.23529	1.98039	1.7551	1.45454	2.16854	2.33333	2.09091	2.38823	2.29032	2	1.70423	1.66197	1.97143	2.0297	2.36735	2.16279	1.9596	2.21212	2.39604	2.27619	2.15789	2.31633	3.21505	1.95699	2.13684	2.18681	2.2551	2.28283	1.97938	2.35106	2.22581	2.08738
675	1			160	1					2	0.935897	1.01351	0.918919	0.855263	1.125	0.86747	0.975904	0.977778	1.1282	1.07229	1	0.965909	1.02326	0.913043	0.98913	1.20454	1.29412	1.14706	1.28235	1.29825	1.06383	1.3587	1.46341	1.31868	1.48649	1.21875	1.3617	1.46591	1.95	1.59091	1.63333	1.64045	1.88889	1.84783	1.6338	1.8587	1.90124	2.03488	1.77632
365	1			185	1					3	0.857143	0.883117	0.653333	0.974026	0.830986	0.857143	0.775	0.84	0.859649	0.741935	0.895522	0.833333	0.746479	0.875	0.8125	0.897059	0.84507	0.876712	1.09722	0.828571	2.14942	1.93548	1.79121	1.93478	1.78495	1.3	1.65217	1.62766	1.52809	2.10227	1.95556	1.78889	1.95652	1.88421	1.76405	1.62069	1.12644	1.29885	1.21505
525	1			70	1					4	0.426471	0.610169	0.7	0.632653	0.693548	0.455882	0.614286	0.333333	0.787234	0.647059	0.577465	0.847222	0.961538	0.826667	0.818182	1.05634	0.701299	0.47541	0.666667	0.661972	1.2375	1.12088	1.22353	1.04598	0.782051	0.703704	1	0.855556	1	0.710145	0.702703	0.65	0.962963	0.822785	1.49383	0.949153	0.756098	0.944444	0.85
435	1			200	1					5	0.819672	0.534483	0.526316	0.605263	0.446809	0.40678															0.753623	0.795918	0.912281	0.684211	0.693548	0.919355	1.08696	0.702128	0.592593	0.666667
465	1			130	1
390	1			120	1
300	1			85	1
420		1		360		1
465		1		195		1
360		1		330		1
390		1		260		1
300		1		405		1
450		1		420		1
210		1		180		1
540		1		300		1
				205			1
				105			1
				75			1
				115			1
				240			1
				160			1
				140			1
				185			1
				120				1
				90				1
				60				1
				195				1
				165				1
				180				1
				135				1
				150				1
Figure 3D					Figure 3E					Figure 3F
RU- UN	RU- EX	RU+ UN	RU+ EX		RU- UN	RU- EX	RU+ UN	RU+ EX		RU- UN	RU- EX	RU+ UN	RU+ EX
71.288	100.574	87.072	76.836		0	0	0	0		3.23794	29.5663	15.1104	2.42845
65.863	71.636	66.188	86.321		0	0	0	0		0.269828	33.0207	0.269828	3.23794
67.468	71.28	34.118	82.618		0	0	0	0		5.39657	37.2162	1.07931	17.269
70.561	81.146	69.002	86.106		0	0	0	0		2.96811	29.4113	14.5707	16.9992
22.118	100.449	72.01	85.675		0	0	0	0		0.809485	30.0452	3.23794	14.5707
38.961	47.215	55.663	75.558		0	0	0	0		6.19132	42.0932	6.47588	9.71382
67.986	58.533	71.047	89.205		0	0	0	0		2.76096	26.5293	13.7612	9.44399
72.99	80.621	10.696	89.849		0	0	0	0		3.68128	30.6964	1.34914	4.31725
70.169	57.395	32.132	59.708		0	0	0	0		4.04742	24.534	10.2535	3.50777
70.777	85.989	76.131	31.736		0	0	0	0		2.69828	33.4666	2.96811	2.96811
54.7	62.861	19.022	27.582		0	0	0	0
70.187	74.919	60.776	65.796		0	0	0	0
71.557	89.89	20.415	32.22		0	0	0	0
49.201	91.739	28.629	84.986		0	0	0	0
54.341	28.07	16.106	79.685		0	0	0	0
72.604	93.352	46.693	65.69		0	0	0	0
59.473	53.41	56.966	64.314		0	0	0	0
75.86	56.696	51.693	69.088		0	0	0	0
73.104	91.361	46.387	82.169		0	0	0	0
62.637	54.783	17.48	80.892		0	0	0	0
72.296	67.315	41.438	74.819		0	0	0	0
51.602	54.485	54.577	65.33		0	0	0	0
71.408	19.46	61.31	35.695		0	0	0	0
76.897	47.382	4.291	46.201		0	0	0	0
53.091	83.481	21.965	57.49		0	0	0	0
3.25	37.885	39.448	19.364		0	0	0	0
47.486	93.091	45.355	37.985		0	0	0	0
30.475	93.434	65.001	66.695		0	0	0	0
78.384	93.706	25.66	39.096		0	0	0	0
60.099	84.132	70.958	35.548		0	0	0	0
45.335	60.266	0.934	79.212		0	0	0	0
66.083	87.838	69.01	75.532		0	0	0	0
62.553	88.913	41.975	1.88		0	0	0	0
73.514	89.042	65.254	84.382		0	0	0	0
78.92	62.25	38.606	86.262		0	0	0	0
62.991	82.961	66.049	42.382		0	0	0	0
70.726	94.197	14.998	66.574		0	0	0	0
66.095	75.772	44.15	24.589		1	0	0	0
71.641	90.18	28.537	77.502		1	0	0	0
77.206	87.27	4.362	73.388		1	0	0	1
47.424	88.069	53.032	69.855		1	0	0	1
72.364	50.729	44.9	27.785		1	0	0	1
72.933	92.838	25.648	72.73		1	0	0	1
60.417	80.768	58.593	72.114		1	0	0	1
43.403	49.353	58.326	54.263		1	0	0	1
77.595	75.434	84.317	23.909		1	0	0	1
54.723	52.007	73.851	83.677		1	0	0	1
69.933	83.877	49.098	80.266		1	0	0	1
62.029	47.399	30.069	80.544		1	0	1	1
12.23	68.345	61.698	88.431		1	0	1	1
65.841	40.906	78.453	35.475		1	0	1	1
70.911	40.746	74.06	2.322		1	0	1	1
66.834	63.193	49.698	70.35		1	1	1	1
64.35	94.103	77.827	43.809		1	1	1	1
70.461	58.568	78.083	75.533		1	1	1	1
76.292	64.44	77.616	38.467		1	1	1	1
75.267	79.752	15.327	77.716		1	1	1	1
63.091	83.79	71.277	66.848		1	1	1	1
65.198	76.583	82.305	67.038		1	1	1	1
74.317	77.95	54.139	76.608		1	1	1	1
74.586	21.975	5.977	76.275		1	1	1	1
81.272	68.073	68.189	55.917		1	1	1	1
61.303	57.815	77.049	67.972		1	1	1	1
11.255	39.712	60.462	66.032		1	1	1	1
62.256	58.739	60.043	26.406		1	1	1	1
64.429	67.926	67.626	52.91		1	1	1	1
69.23	70.643	79.645	89.426		1	1	1	1
59.042	58.646	44.745	41.547		1	1	1	1
69.229	64.872	77.869	72.561		1	1	1	1
15.563	79.165	74.463	65.998		1	1	1	1
68.343	80.292	80.335	60.155		1	1	1	1
61.286	63.247	68.924	76.567		1	1	1	1
72.872	75.671	71.733	80.624		1	1	1	1
75.676	42.997	66.786	76.663		1	1	1	1
63.241	52.545	78.476	84.439		1	1	1	1
72.36	68.063	59.916	73.716		1		1	1
76.278	66.268	47.856	59.116		1		1	1
63.14	79.701	89.131	80.961		1		1	1
66.734	54.449	73.445	74.945		1		1	1
70.987	46.733	48.248	45.195		1		1	1
73.27	60.546	76.808	83.149		1		1	1
52.083	46.681	75.488	74.415		1		1	1
66.014	72.996	74.716	52.752		1		1	1
56.176	47.091	71.838	85.514		1		1	1
65.153	55.848	75.356	69.935		1		1	1
57.006	55.96	50.537	64.468				1	1
62.543	48.652	68.575	84.586				1
52.59	56.393	74.432	70.103				1
69.353	36.873	68.472	74.71				1
42.536	68.001	73.969	81.405				1
72.798	66.475	78.495	76.182				1
65.826	51.916	79.772	70.906				1
75.951	60.226	69.286	72.384				1
75.973	61.882	64.082	81.149				1
69.816	75.06	83.153	77.499				1
61.497	61.784	77.239	84.036
59.125	61.441	73.956	77.852
63.73	58.564	67.471	64.721
68.218	59.505	63.788	58.198
70.129	72.799	67.547	78.196
57.898	88.872	35.17	89.188
59.447	70.839	71.007	93.153
66.029	78.198	74.129	45.719
53.203	71.431	57.313	79.24
66.153	73.246	72.795	78.968
58.98	76.359	11.099	46.712
75.857	83.156	32.999	79.145
67.875	83.583	19.503	83.508
1.353	58.661	78.906	82.391
71.788	64.437	62.461	82.674
52.569	40.399	21.114	64.716
50.951	90.328	29.584	84.046
60.241	69.243	48.087	83.706
62.206	54.809	16.703	32.374
64.553	69.134	58.436	74.81
46.814	83.301	53.196	81.576
69.463	54.45	47.665	58.093
68.98	96.757	18.13	85.363
57.367	81.039	42.59	74.103
53.583	70.718	77.688	77.113
76.027	96.619	63.137	87.2
53.413	78.965	55.897	73.479
60.627	76.495	22.721	8.467
78.545	64.86	4.428	66.165
3.461	82.013	46.676	75.354
58.774	83.208	40.583	76.377
53.794	85.327	26.526	66.796
64.562	48.91	66.856
54.461	85.839	1.229
58.894	71.397	43.163
71.81	80.091	70.583
67.474	79.946	66.993
59.135	86.934	39.771
63.664	92.743	67.825
65.154	42.356	15.633
8.876	64.225	29.485
49.947	61.502	54.535
18.781	84.307	46.186
	77.225	4.711
	48.935	26.529
	72.116	60.106
	25.941	59.9
	45.883	60.19
	45.94	50.521
		86.297
		75.86
		31.053
		63.298
		51.019
		75.92
		16.003
		79.524
		73.097
		6.471
		55.35
		84.123
		79.033
		62.07
		61.584
		71.721
		81.523
		69.436
		46.052
		76.357
		79.514
		70.33
		81.985
		68.362
		73.252
		70.499
		80.383
		61.49
		91.147
		49.597
		78.66
		75.008
		77.229
		76.472
		77.073
		73.529
		51.687
		70.021
		76.09
		70.01
		81.549
		70.271
		65.418
		87.787
		84.886
		78.933
		69.007
		65.305
Figure 3G				Figure 3H						Figure 3I
Time to Fatigue (minutes)	MHC GS>;Octβ3R RNAi RU-	MHC GS>;Octβ3R RNAi RU+		Time to Fatigue (minutes)	MHC GS>;Octβ3R RNAi RU- UN	MHC GS>;Octβ3R RNAi RU- EX	MHC GS>;Octβ3R RNAi RU+ UN	MHC GS>;Octβ3R RNAi RU+ EX		Age (Weeks)	MHC GS>;Octβ2R RNAi RU- UN																				MHC GS>;Octβ2R RNAi RU- EX
750	1			135	1					1	3.5679	3.45161	3.22472	3.24138	3.76623	3.12346	3.60674	3.40909	3.19101	3.02083	3.0215	3.13542	2.96429	2.97778	3.14444	3.18182	3.06667	3.08791	3.15556	3.13043	2.81539	2.60526	2.77632	2.72	3.10959	2.73494	2.75904	3.03571	2.0404	2.18557	2.53333	2.49	2.68687	2.3875	2.73469	2.43617	2.75824	2.38775	2.34375
445	1			120	1					2	1.43836	1.74545	1.45333	2.34091	1.70423	1.72059	1.84127	1.48718	2.07595	1.70833	1.8125	1.60494	1.325	1.58442	1.89024	1.13095	1.24359	1.25352	1.88608	1.58974	1.13044	1.69318	1.30137	1.49367	1.32927	1.6	1.5102	2.12346	2.27848	1.92771	1.97368	2.17949	1.93827	2.12195	1.68675	2.15942	2.24286	2.42105	2.26471
375	1			150	1					3	1.34211	1.36842	1.21333	1.5	1.36923	1.33333	1.19737	1.47436	1.3718	1.55294	1.28378	1.57471	1.21176	1.61728	1.42683	1.16456	1.24691	1.21795	1.29412	1.22078	2.19231	2.075	2.26866	1.91139	2	2.2807	2	1.95833	1.01389	0.987654	1.1948	1.37333	1.31395	1.34247	1.11392	1.41333	1.22973	1.47222	1.43038
330	1			165	1					4	0.666667	0.642857	0.835616	0.797101	0.794118	0.737705	1.1	0.953125	0.648148	0.865672	0.787879	0.982143	1.1375	1.08696	1.02273	0.738462	0.96	1.02222	0.823529	0.967742	1.89706	0.844156	0.8	0.920635	0.734375	0.848485	0.925373	0.645161	1.71212	1.74545	1.52308	1.25373	1.4386	1.45946	1.1791	1.12048	1.32787	1.36956	1.26027
465	1			230	1					5	0.612903	1	0.5	0.949153	0.666667	0.645161	0.734375	0.727273	0.651515	0.774648	0.716418	0.794521	0.680556	1.1875	0.7	0.80597	0.526316	0.757576	0.645161	1.01515	1.12676	1.10959	0.813333	0.987654	0.878788	0.924051	1.05195	1.11111	0.928571	1.03896	0.96875	0.775	1.2125	0.91358	1.07692	0.878378	1.23529	0.974026	1.38235
295	1			105	1
385	1			185	1
660	1			210	1
570		1		300		1
325		1		365		1
780		1		195		1
675		1		190		1
300		1		200		1
450		1		330		1
360		1		270		1
390		1		245		1
				185			1
				200			1
				195			1
				135			1
				150			1
				170			1
				205			1
				115			1
				225				1
				130				1
				105				1
				90				1
				165				1
				185				1
				255				1
				60				1
Figure 3J					Figure 3K					Figure 3L
RU- UN	RU- EX	RU+ UN	RU+ EX		RU- UN	RU- EX	RU+ UN	RU+ EX		RU- UN	RU- EX	RU+ UN	RU+ EX
36.418	73.155	69.334	78.302		0	0	0	0		8.11727	23.2919	14.15	25.4288
43.496	75.06	53.752	69.16		0	0	0	0		14.5463	31.3453	16.5631	8.79033
42.912	94.07	52.753	80.444		0	0	0	0		14.8004	29.7349	9.94695	11.4498
46.309	75.432	46.072	40.749		0	0	0	0		7.21154	36.3064	7.83393	25.281
24.422	30.969	26.22	68.411		0	0	0	0		9.4496	37.7984	14.8455	27.2234
26.81	50.779	74.731	40.882		0	0	0	0		11.0236	24.9204	4.97347	18.1656
51.852	47.721	56.263	52.636		0	0	0	0		5.73855	31.8302	2.48674	17.8808
53.142	50.834	57.346	72.658		0	0	0	0		10.4769	22.6789	3.48143	17.7365
53.843	69.38	51.29	16.456		0	0	0	0		9.72476	76.3573	16.4125	26.1107
53.408	76.185	57.548	45.444		0	0	0	0		10.9279	101.655	12.6831	29.0465
56.596	64.647	57.607	62.708		0	0	0	0
44.974	73.818	28.028	87.094		0	0	0	0
24.03	64.482	57.208	48.695		0	0	0	0
57.899	51.335	43.117	76.933		0	0	0	0
53.754	57.128	61.949	87.131		0	0	0	0
41.158	25.714	24.263	39.443		0	0	0	0
51.3	56.556	51.998	75.903		0	0	0	0
27.028	40.559	24.667	36.991		0	0	0	0
47.386	44.076	76.883	58.687		0	0	0	0
55.762	91.33	61.295	79.754		0	0	0	0
50.915	71.997	48.899	58.921		0	0	0	0
52.121	29.642	71.109	62.466		0	0	0	0
51.323	50.112	44.689	29.529		0	0	0	0
43.746	54.905	75.707	49.278		0	0	0	0
66.283	63.447	30.062	42.311		0	0	0	0
46.976	70.192	68.021	41.948		0	0	0	0
59.377	50.233	51.119	31.371		0	0	0	0
38.094	80.107	64.662	60.219		0	0	0	0
59.741	28.437	70.578	68.821		0	0	0	0
62.135	39.579	65.727	70.896		0	0	0	0
25.731	44.506	68.923	73.799		0	0	0	0
68.362	70.077	54.41	71.371		0	0	0	0
72.167	45.481	39.367	40.54		0	0	0	0
35.523	53.61	30.908	28.925		0	0	0	0
16.714	71.309	83.033	46.091		0	0	0	0
60.631	45.435	61.586	42.735		0	0	0	0
65.175	89.215	43.044	54.304		0	0	0	0
62.972	30.121	57.1	14.59		0	0	0	0
54.455	54.862	58.921	57.282		0	0	0	0
6.619	29.46	62.678	73.775		0	0	0	0
65.766	20.451	51.048	61.007		0	0	0	0
61.708	37.83	54.405	48.876		1	0	0	0
66.396	71.59	37.11	16.069		1	0	1	0
42.312	23.453	59.57	74.583		1	0	1	0
68.743	47.255	50.882	67.538		1	0	1	0
77.478	69.645	67.437	81.525		1	0	1	0
76.604	71.559	25.756	76.649		1	0	1	0
63.622	30.073	59.901	15.555		1	0	1	0
82.143	59.651	24.036	51.693		1	0	1	0
0.901	48.041	38.417	36.477		1	0	1	0
2.112	61.553	67.328	74.128		1	0	1	0
0.938	57.125	60.131	26.503		1	0	1	0
65.552	26.058	75.946	46.463		1	0	1	0
49.784	76.149	39.447	56.121		1	0	1	0
62.504	25.716	26.913	22.48		1	0	1	0
56.243	70.857	81.252	73.873		1	0	1	0
50.948	84.569	68.319	31.466		1	0	1	0
35.726	68.022	86.248	40.854		1	0	1	0
35.853	68.552	32.305	54.806		1	0	1	0
55.2	67.753	69.299	35.025		1	0	1	0
15.893	77.464	67.551	65.962		1	0	1	0
61.683	78.964	89.98	29.808		1	0	1	0
16.202	70.226	70.478	21.445		1	1	1	0
62.986	43.976	53.711	57.653		1	1	1	0
16.712	74.601	69.376	11.099		1	1	1	0
66.24	62.376	60.01	50.796		1	1	1	1
16.648	70.84	58.793	75.724		1	1	1	1
62.942	73.212	71.345	38.381		1	1	1	1
62.005	20.941	49.256	60.435		1	1	1	1
63.115	70.795	77.824	66.493		1	1	1	1
63.583	59.951	62.064	25.321		1	1	1	1
72.064	66.508	65.26	60.205		1	1	1	1
51.172	69.008	61.339	13.867		1	1	1	1
36.588	66.972	65.611	61.791		1	1	1	1
59.827	73.872	86.647	77.424		1	1	1	1
24.084	10.227	66.325	40.211		1	1	1	1
73.485	65.994	71.2	59.465		1	1	1	1
54.523	48.227	63.918	26.704		1	1	1	1
20.696	65.474	19.007	72.658		1	1	1	1
48.883	75.924	65.854	37.338		1	1	1	1
67.592	53.775	19.219	66.262		1	1	1	1
59.006	73.694	19.566	38.256		1	1	1	1
67.048	75.722	67.898	62.831		1	1	1	1
71.688	62.386	80.642	69.317		1	1	1	1
37.487	70.113	19.858	59.757		1	1	1	1
41.798	43.354	72.309	61.089		1	1	1	1
54.924	81.025	26.426	40.166		1	1	1	1
62.798	41.696	63.928	73.425		1	1	1	1
39.01	78.324	51.261	16.823		1		1	1
69.335	56.74	75.881	70.094		1			1
46.591	11.138	26.922	37.817		1			1
68.827	63.863	18.057	68.832		1			1
67.943	69.207	79.31	68.873		1			1
30.818	46.546	15.824	49.231		1			1
59.918	33.471	63.604	77.122		1
26.605	75.802	75.706	41.479		1
29.959	77.907	66.405	65.97		1
69.403	76.147	18.892	66.762		1
54.737	52.583	49.497	31.282		1
24.467	74.72	64.34	61.757		1
53.304	54.948	74.106	29.876		1
69.447	40.952	21.933	57.864		1
35.053	33.623	87.375	80.403		1
51.646	54.095	53.487	47.053		1
71.689	78.444	64.373	50.594		1
60.235	51.826	82.677	44.61
40.524	29.641	88.698	71.812
40.972	52.062	88.334	53.081
63.26	73.463	74.87	65.84
43.978	28.147	60.718	52.286
49.787	70.986	52.581	53.198
69.647	68.256	88.583	88.132
57.06	64.737	49.345	75.732
56.713	35.357	61.753	69.546
28.899	54.901	64.19	67.843
67.954	64.63	58.904	68.659
72.948	70.72	75.799
28.094	34.683	54.019
55.964	65.48	84.557
42.136	96.478	76.84
62.398	12.568	76.049
70.189	92.316	84.063
53.633	66.463	67.122
39.657	80.164	58.853
47.902	90.673	74.3
61.679	45.424	61.656
60.335	40.734	60.539
68.818	15.617	67.073
53.338		55.04
69.372		83.598
54.455		61.378
54.659		80.515
45.068		80.734
25.156		37.228
73.711		47.393
61.397		27.141
21.54		52.68
52.666		57.74
72.196		76.467
61.197		7.36
38.216		58.721
38.48		25.209
38.229		25.683
38.767		3.378
53.758		9.718
23.345		62.825
33.532		50.085
62.638		14.013
44.452		45.958
22.662		31.101
70.865		52.423
65.51		69.599
70.886		66.336
64.941		66.04
59.501		72.423
28.287		40.137
43.294		55.723
66.469		31.925
29.264		1.577
30.296		63.074
70.786		44.126
30.673		14.232
69.767		60.416
58.793		52.328
56.756		63.95
43.07		60.738
29.586		38.216
60.919		55.764
69.652		24.792
41.566		68.954
65.466		61.34
64.979		39.545
65.162		61.566
31.987		27.864
60.843		40.609
58.953		69.817
58.419		33.323
70.947		70.781
41.371		50.374
42.022		70.865
42.433		60.168
		61.423
		63.479
		66.658
		62.782
		67.054
		67.81
		65.329
		67.283
		27.364
		73.814
		52.485
		77.413
		67.732
		6.937
		50.689
		22.79
		54.736
		65.696
		53.767
		50.523
		62.033
		63.042
		65.532
		60.192
		55.288
		86.006
		59.864
		62.895
		61.778
		23.402
		41.19
		41.943
		40.117
		32.934
		8.037
		23.945
[truncated: 41 more columns]

## Sheet: Figure 4
Figure 4A				Figure 4B							Figure 4C
Time to Fatigue (minutes)	S106 GS>Octβ3R RNAi RU-	S106 GS>Octβ3R RNAi RU+		Time to Fatigue (minutes)	S106 GS>Octβ3R RNAi RU- UN	S106 GS>Octβ3R RNAi RU- EX	S106 GS>Octβ3R RNAi RU+ UN	S106 GS>Octβ3R RNAi RU+ EX			Age (Weeks)	S106 GS>;Octβ3R RNAi RU- UN																				S106 GS>;Octβ3R RNAi RU- EX
645	1			360	1						1	3.30337	3.08791	3.27381	3.29114	3.03371	3.03261	2.8617	3.12088	2.63636	2.89655	2.77419	2.71264	2.53488	2.65909	2.53192	2.60227	2.21127	2.64444	2.42046	2.51111	3.05435	3.25581	3.6	3.47436	3.0241	3.15663	2.95833	3.14286	2.78313	3.02105	2.89744	3	2.69231	2.87654	2.88462	3	2.63415	2.81915
705	1			235	1						2	2.20652	1.88889	1.98529	2.16667	2.16393	1.85938	1.9375	1.93939	1.98361	1.80328	1.9375	1.93333	1.77966	1.68333	1.8871	1.84058	1.5125	1.56944	1.51219	1.38667	2.63043	2.71579	2.77	2.93103	2.60241	2.67532	2.74683	2.92208	2.55263	2.64894	2.7033	2.84337	2.43011	2.5679	2.625	2.82954	2.35366	2.35821
525	1			220	1						3	1.46575	1.53247	1.49254	1.32927	1.39437	1.43421	1.48101	1.27778	1.33766	1.43243	1.38961	1.27273	1.25676	1.32	1.24359	1.2375	1.17808	1.28767	1.15152	1.11594	2.25	2.24675	2.13433	2.29412	2.13793	2.21429	2.10959	2.22388	2.0625	2.13333	2	1.86301	2.01613	1.91026	1.90141	1.83871	1.66071	1.68254
360	1			200	1						4	1.09722	1.18056	1.14286	1.06061	1.07463	1.06667	1.125	1.04286	1.06849	1.03922	1.08621	0.930556	0.96	1	0.882353	0.79661	0.95	0.873239	0.769231	0.727273	1.6076	1.52703	1.57812	1.7907	1.52113	1.42857	1.56923	1.75325	1.33333	1.36486	1.36232	1.39437	1.27273	1.33333	1.35135	1.3875	1.13514	1.17333
300	1			150	1
180	1			270	1
225	1			300	1
420	1			180	1
630		1		240		1
270		1		225		1
540		1		405		1
420		1		420		1
720		1		295		1
240		1		435		1
210		1		470		1
300		1		280		1
				360			1
				215			1
				250			1
				205			1
				300			1
				165			1
				270			1
				315			1
				450				1
				345				1
				240				1
				540				1
				280				1
				300				1
				570				1
				360				1
Figure 4D					Figure 4E					Figure 4F					Figure 4I
RU- UN	RU- EX	RU+ UN	RU+ EX		RU- UN	RU- EX	RU+ UN	RU+ EX		RU- UN	RU- EX	RU+ UN	RU+ EX		WT EX	S106 GS> Octβ3R RNAi EX	WT + OA EX
47.682	78.456	74.594	55.047		0	0	0	0		4.09295	86.955	7.41639	14.5798		1.35509	1.20311	1.36557
13.59	76.572	49.986	64.144		0	0	0	0		3.73011	27.0185	9.41666	5.47082		1.41067	1.37791	1.54192
43.98	63.607	74.987	23.123		0	0	0	0		0	21.8582	8.43035	8.39884		1.43205	1.47095	1.84195
22.319	62.636	23.766	52.945		0	0	0	0		9.01817	22.0368	16.0023	18.7528
75.796	59.688	59.137	54.252		0	0	0	0		6.78117	22.0383	7.65853	1.38429
54.615	56.3	69.638	57.927		0	0	0	0		13.0428	75.2366	4.94244	9.25646
71.241	74.211	70.452	51.95		0	0	0	0		9.94695	30.8355	14.9846	4.06607
68.588	75.736	85.042	70.63		0	0	0	0		3.2435	103.109	4.01585	4.85203
76.678	76.309	59.573	57.967		0	0	0	0		14.128	52.4702	11.7271	3.37302
72.65	66.652	70.34	70.508		0	0	0	0		5.52857	22.878	20.6138	9.16451
67.637	73.342	69.238	80.307		0	0	0	0
34.89	65.286	70.64	59.563		0	0	0	0
63.114	65.604	12.397	25.396		0	0	0	0
70.265	72.709	44.553	29.648		0	0	0	0
41.176	65.391	70.515	4.359		0	0	0	0
45.2	70.654	56.619	47.171		0	0	0	0
67.113	78.028	59.822	64.8		0	0	0	0
61.778	76.709	25.768	32.847		0	0	0	0
74.712	71.182	75.292	71.703		0	0	0	0
51.715	6.678	74.93	84.891		0	0	0	0
37.731	35.679	74.859	4.613		0	0	0	0
57.903	47.806	51.57	14.269		0	0	0	0
56.312	56.116	65.612	53.542		0	0	0	0
48.362	69.647	73.302	46.783		0	0	0	0
58.252	15.286	54.855	1.199		0	0	0	0
26.353	85.071	3.436	12.128		0	0	0	0
22.027	57.027	25.782	26.06		0	0	0	0
18.559	67.929	29.35	41.049		0	0	0	0
56.256	6.66	64.431	27.123		0	0	0	0
41.778	65.79	66.619	40.572		0	0	0	0
24.633	62.18	17.065	58.031		0	0	0	0
32.255	29.654	76.407	32.604		0	0	0	0
19.322	84.463	61.069	46.671		0	0	0	0
66.471	51.214	17.457	32.164		0	0	0	0
34.923	69.859	1.566	3.188		0	0	0	1
56.716	64.912	74.639	71.913		0	0	0	0
14.646	78.721	60.091	46.918		0	0	0	0
46.228	44.975	61.089	29.992		0	0	0	0
60.948	57.243	75.235	41.097		1	0	1	0
60.343	21.064	9.336	40.169		0	0	1	0
29.902	83.813	69.917	1.784		0	0	1	0
8.421	55.038	51.264	43.461		1	0	1	0
31.562	71.757	66.125	57.684		1	0	1	0
37.466	28.698	78.89	51.897		1	0	1	0
56.086	36.602	75.101	5.944		1	0	1	0
50.917	67.819	78.977	63.436		1	0	1	0
3.76	71.938	75.426	5.276		1	0	1	0
34.94	73.273	78.654	50.842		1	0	1	1
57.062	36.723	29.215	70.694		1	0	1	1
20.823	61.793	46.124	65.628		1	0	1	1
15.564	62.152	65.27	57.568		1	0	1	1
40.736	44.11	74.795	66.346		1	0	1	1
41.152	36.985	70.848	69.366		1	0	1	1
49.865	67.899	55.852	1.68		1	0	1	1
44.899	41.606	75.72	22.785		1	0	1	1
42.709	56.248	77.426	41.857		1	1	1	1
40.254	58.753	65.045	73.916		1	1	1	1
35.667	70.799	1.138	40.335		1	1	1	1
30.191	47.831	70.415	73.123		1	1	1	1
49.732	79.155	42.28	73.896		1	1	1	1
45.105	67.687	70.687	73.162		1	1	1	1
45.347	59.278	70.981	69.453		1	1	1	1
1.278	79.812	78.838	39.246		1	1	1	1
44.516	79.24	1.639	77.568		1	1	1	1
49.15	64.975	75.469	37.856		1	1	1	1
70.238	69.443	50.84	58.351		1	1	1	1
32.343	70.671	60.546	35.237		1	1	1	1
61.202	71.767	70.218	36.891		1	1	1	1
44.185	56.743	75.949	58.367		1	1	1	1
6.167	83.026	45.401	67.182		1	1	1	1
30.648	83.739	25.574	27.083		1	1	1	1
64.692	74.258	65.886	56.31		1	1	1	1
27.777	70.935	75.132	57.586		1	1	1	1
73.04	56.723	57.641	61.144		1	1	1	1
66.52	52.63	58.784	73.489		1	1	1	1
51.287	70.928	70.879	55.351		1	1	1	1
39.611	74.976	75.125	73.329		1	1	1	1
47.015	81.088	70.622	61.195		1	1	1	1
64.885	23.385	68.661	82.484		1	1	1
63.902	84.648	55.356	62.734		1	1	1
34.728	83.864	77.934	29.343		1	1	1
66.695	77.42	12.959	33.53		1	1	1
45.516	75.11	63.325	8.434		1	1	1
63.272	68.454	66.828	86.603		1	1	1
68.429	82.458	56.446	86.851		1	1	1
73.091	68.148	63.239	58.993		1	1	1
71.942	75.499	70.378	62.057		1
62.15	13.995	66.495	86.905		1
73.49	71.922	71.276	86.485		1
60.333	61.596	68.135	86.73		1
73.803	3.535	53.088	50.695		1
46.256	38.641	48.526	88.051		1
68.45	59.394	71.455	15.359		1
63.684	79.698	84.021	18.264		1
35.855	77.885	79.766	18.816		1
80.041	64.841	79.156	20.903		1
80.621	84.339	60.654	21.954		1
0.11	63.797	85.929	2.493		1
80.88	60.855	67.189	5.011		1
3.776	57.558	70.544	67.843		1
76.1	76.902	57.557	74.547		1
13.649	77.54	74.881	36.704		1
6.54	75.367	86.053	8.69
5.95	74.559	85.915	18.301
6.265	67.823	73.694	56.913
33.011	66.478	78.423	50.335
69.272	73.933	77.765	16.284
34.634	66.571	74.421	5.333
30.663	66.747	72.1	29.996
64.86	71.914	68.043	44.737
80.37	78.395	64.518	31.106
59.936	77.961	75.823	18.224
56.409	76.001	65.07	61.212
52.664	72.637	84.915	44.273
39.43	86.561	85.583	36.464
39.667	49.066	4.051	33.896
39.869	8.572	36.893	35.97
55.839	57.325	69.228	7.334
37.746	36.86	38.526	74.841
38.596	70.397	34.568	50.256
47.649	17.052	56.778	50.48
	58.246		33.749
	69.233		44.805
	66.431		43.677
	8.672		5.905
	63.388		60.939
	31.324		68.883
	52.456		47.077
	86.239		6.392
	71.037		54.969
	79.98		10.027
	66.567		6.477
	46.389		66.558
	58.542		73.589
	85.176		9.564
	23.279		54.096
	73.01		68.71
	56.334		60.823
	69.076		69.411
	74.536		72.309
	73.303		45.552
	30.423		26.696
	38.115
	38.313
	63.433
	63.038
	86.124
	45.591
	38.632
	69.165
	43.16
	57.49
	60.104
	72.074
	80.532
	68.966
	49.408
	81.015
	60.524
	81.089
	80.555
	70.722
	66.354
	71.96
	73.06
	84.13
	58.22
	85.146
	75.334
	72.222
	58.179
	72.224
	76.259
	82.391
	55.069
	86.013
	25.555
	85.12
	76.237
	78.556
	83.799
	69.519
	76.76
	79.797
	85.463
	73.212
	16.548
	62.988
	2.69
	73.598
	6.571
	40.525
	0.141
	0.139
	42.218
	38.123
	60.883
	64.268
[truncated: 42 more columns]

## Sheet: Figure 5
Figure 5A						Figure 5B
Time to Fatigue (minutes)	MHC GS>Octβ2R RNAi RU- UN+OA	MHC GS>Octβ2R RNAi RU- EX+OA	MHC GS>Octβ2R RNAi RU+ UN+OA	MHC GS>Octβ2R RNAi RU+ EX+OA		Age (Weeks)	MHC GS>OctB2R RNAi RU- UN																				MHC GS>OctB2R RNAi RU- EX																				MHC GS>OctB2R RNAi RU- UN+OA
55	1					0	1.85714	2.21277	2.16495	2.54	1.93137	2.07368	2.33674	2.14286													2.65957	2	2.41111	2.43478	2.39583	2.53763	2.3913	2.65934													1.84043	2.08738	2.08081
70	1					1	1.50309	1.67647	1.60396	1.62187	1.8	1.72212	1.63469	1.72	1.78065	1.66854	1.90345	1.71562	1.75109	2.12069	1.72588	1.92857	1.79	1.66517	1.59949	1.70568	1.82292	1.96154	1.95146	2.17822	2.11225	1.76289	2.02222	1.95652	2.33333	1.82558	2.26471	2.5	2.09756	2.47126	2.36264	2.30208	2.02105	1.97895	1.69893	1.96842	2.21277	2	2.07143
240	1					2	0.9	0.992308	1.13478	1.08261	0.717188	0.851351	0.911842	0.85	1.23038	2.025	1.665	1.66329	1.54615	1.485	1.95556	1.56207	1.45754	1.40125	1.01507	1.04048	1.57143	1.71429	1.85058	1.7037	1.7013	1.76471	2.06742	1.7375	1.83824	1.36905	1.84058	1.625	1.61333	1.71429	1.83529	1.77108	1.5443	1.58228	1.3718	1.6988	1.97015	1.7625	1.72
140	1					3	0.8125	0.701695	0.701695	0.775384	0.81	0.884483	1.11892	1.11892	0.81923	0.988525	0.874286	0.675	1.11375	1.10571	0.668182	1.03378	0.763115	0.935821	1.00672	1.08571	0.863636	0.910256	1.14865	1.11765	1.12329	1.0625	1.0125	1	0.955056	1.38554	1.36364	1.4359	1.22093	1.29885	1.33333	1.18293	1.40964	1.3	1.52439	1.4382	1.0274	1.25758	1.04
285	1					4	0.761539	0.825	0.943548	0.796721	0.706154	0.755357	1.03585	0.816666	0.801563	0.632813	0.736364	1.23231	0.931035	0.742857	0.710527	0.985714	0.757031	0.633334	0.530233	0.750807	1.01282	1.27778	1.27778	1.32051	1.31884	1.20896	1.2029	1.12069	1.35443	1.51429	1.27143	1.3924	1.26154	1.43077	1.425	1.64062	1.08696	0.966667	0.888889	1	1.56923	1.17391	1.35714
330	1					5	0.82623	0.594	0.819643	0.651724	0.916981	0.916364	0.9	0.9	0.95	0.7875	0.754412	0.545901	1.02632	0.776471	0.710527	0.741176					1.23438	1.07018	1.13846	1.01667	0.863636	1.32911	1	1.34848	1.6	1.38461	1.22222	1.5082	1.15625	1.31343	1.30556	1.52174					1.04918	1.15152	1.12069
400	1
120	1
190		1
250		1
350		1
70		1
135		1
55		1
45		1
115		1
210			1
140			1
120			1
100			1
70			1
115			1
90			1
20			1
135				1
15				1
185				1
25				1
35				1
100				1
50				1
75				1
Figure 5C					Figure 5D					Figure 5E
RU- UN +OA	RU- EX +OA	RU+ UN +OA	RU+ EX +OA		RU- UN +OA	RU- EX +OA	RU+ UN +OA	RU+ EX +OA		RU- UN +OA	RU- EX +OA	RU+ UN +OA	RU+ EX +OA
80.85	71.504	81.518	62.916		0	0	0	0		1.89508	5.81988	1.29449	1.07537
80.17	47.997	82.252	70.422		0	0	0	0		4.65156	5.14784	0.05475	0.433944
91.18	46.526	85.106	35.964		0	0	0	0		2.87134	6.60407	0.416155	1.15829
79.943	47.895	85.667	64.49		0	0	0	0		5.30756	9.47692	0.229707	0.668509
60.782	73.306	83.328	64.772		0	0	0	0		2.07456	2.36435	0.866943	1.03368
90.182	78.254	83.778	47.233		0	0	0	0		2.41192	1.7228	0.804307	0.919446
82.078	55.199	81.264	55.355		0	0	0	0		6.82859	1.55052	1.15955	0.057427
67.834	79.113	87.05	66.342		0	0	0	0		3.2159	3.83315	0	0
82.097	40.433	46.388	72.296		0	0	0	0		3.6942	6.85286	0.400774	0.609145
73.814	83.735	61.559	40.099		0	0	0	0		6.63099	3.93538	1.23467	1.66714
74.729	70.076	58.124	63.338		0	0	0	0
83.513	80.967	92.059	53.49		0	0	0	0
28.847	27.103	83.729	81.553		0	0	0	0
84.478	60.976	83.381	67.431		0	0	0	0
9.587	27.228	68.702	67.93		0	0	0	0
75.304	70.181	85.321	71.966		0	0	0	0
87.793	30.142	75.818	59.591		0	0	0	0
79.143	75.868	74.952	82.527		0	0	0	0
92.246	64.192	28.971	63.547		0	0	0	0
62.288	81.647	84.63	69.957		0	0	0	0
85.03	71.308	85.782	75.28		0	0	0	0
22.553	54.496	76.47	71.106		0	0	0	0
66.983	32.12	85.986	72.337		0	0	0	0
62.311	74.194	9.489	72.913		0	0	0	0
82.142	29.488	89.204	69.995		0	0	0	0
93.444	29.626	89.461	65.334		0	0	0	0
56.8	76.845	80.171	55.534		0	0	0	0
68.214	83.425	37.092	56.883		0	0	0	0
64.836	38.179	63.067	46.287		0	0	0	0
12.052	47.336	86.522	81.327		0	0	0	0
78.513	35.625	22.632	30.886		0	0	0	0
85.813	47.453	82.759	72.104		0	0	0	0
74.72	61.761	67.785	66.56		0	0	0	0
77.238	35.732	95.06	65.322		0	0	0	0
74.818	66.686	57.558	58.413		0	0	0	0
70.604	65.175	83.334	74.371		0	0	0	0
21.781	43.063	63.223	83.526		0	0	0	0
0.953	57.236	79.114	58.871		0	0	0	0
84.731	95.954	65.723	76.291		0	0	0	0
91.25	96.178	80.571	80.682		0	0	0	0
72.135	38.419	68.884	42.347		0	0	0	0
65.869	63.425	12.051	73.665		0	0	1	0
62.41	34.315	87.171	54.627		0	0	1	0
64.898	38.554	79.679	51.836		0	0	1	0
63.953	69.707	75.804	73.752		0	0	1	0
73.309	37.352	75.886	88.342		0	0	1	0
85.311	69.658	78.321	77.737		0	0	1	0
84.92	94.747	71.677	36.538		0	0	1	0
56.72	24.998	86.096	63.678		0	0	1	0
74.993	60.227	73.251	67.081		0	0	1	0
86.004	48.274	22.126	76.44		0	0	1	0
89.776	54.586	66.617	77.378		0	0	1	0
78.914	58.247	63.068	86.463		0	0	1	0
63.339	56.374	65.948	91.232		0	0	1	0
85.037	73.175	64.681	85.837		0	0	1	0
50.615	35.565	74.066	77.836		0	0	1	1
68.214	22.423	86.376	10.911		0	0	1	1
62.768	22.528	86.097	89.091		0	0	1	1
74.804	70.748	57.349	67.716		0	0	1	1
38.311	72.067	75.846	73.895		0	0	1	1
78.455	66.811	86.987	75.874		0	1	1	1
46.562	43.364	91.007	86.922		0	1	1	1
74.055	61.059	86.154	74.639		0	1	1	1
53.487	60.577	63.931	80.389		0	1	1	1
66.595	96.235	79.629	74.331		0	1	1	1
64.476	48.998	69.058	79.207		1	1	1	1
93.476	49.093	50.807	83.778		1	1	1	1
79.665	62.027	63.501	82.975		1	1	1	1
21.556	96.19	75.753	68.586		1	1	1	1
85.722	66.586	83.86	83.395		1	1	1	1
85.883	52.904	39.113	48.017		1	1	1	1
91.215	60.437	47.109	82.468		1	1	1	1
70.437	67.314	79.846	91.483		1	1	1	1
78.722	61.748	54.098	61.615		1	1	1	1
81.563	78.93	67.203	76.991		1	1	1	1
79.194	72.548	65.148	58.574		1	1	1	1
74.862	82.027	94.601	76.768		1	1	1	1
72.243	76.224	80.628	44.137		1	1	1	1
58.165	54.764	21.941	48.06		1	1	1	1
81.759	62.679	86.783	71.968		1	1	1	1
78.252	95.828	86.499	62.566		1	1	1	1
31.249	47.142	71.231	71.038		1	1	1	1
38.896	47.873	92.257	89.358		1	1	1	1
83.891	53.933	82.436	60.557		1	1	1	1
70.912	83.829	79.387	74.978		1	1	1	1
72.672	65.052	80.043	82.376		1	1	1	1
85.482	50.236	75.74	80.976		1	1	1	1
74.588	54.166	78.034	83.818		1	1	1	1
82.581	87.043	73.032	39.823		1	1	1	1
87.623	95.98	58.822	68.451		1	1	1	1
79.184	70.74	82.419	66.045		1	1	1	1
56.539	96.005	79.126	79.824		1	1	1	1
72.829	64.467	31.71	47.326		1	1	1	1
64.63	65.27	39.42	37.848		1	1	1	1
80.223	59.437	84.848	59.465		1	1	1	1
87.147	96.077	73.426	86.815		1	1	1	1
89.936	57.816	71.547	47.748		1	1	1	1
52.678	60.344	83.418	70.765		1			1
73.231	59.501	57.154	69.942		1			1
47.285	60.708	75.147	50.308					1
84.787	94.732	73.532	64.221
81.819	65.143	79.645	83.196
85.182	67.189	65.276	83.302
83.208	78.374	80.707	45.184
22.293	53.971	90.754	65.29
81.22	54.816	85.893	75.972
64.878	64.395	73.922	48.788
62.652	95.738	47.833	64.555
75.626	93.341	53.168	8.545
44.742	72.59	82.559	80.551
93.577	74.126	81.984	49.701
53.347	95.492	22.929	59.415
85.813	79.417	65.483	63.489
75.017	82.603	63.205	59.371
91.654	88.494	83.671	3.531
74.297	76.553	53.904	69.886
83.198	77.928	86.525	73.601
71.043	95.345	75.688	54.892
86.38	79.46	75.97	26.953
76.781	87.624	92.505	54.759
67.834	88.18	72.646	83.17
78.397	92.361	74.582	27.915
85.329	71.181	83.818	69.7
65.404	79.504	77.752	84.414
74.642	86.554	68.656	10.022
69.167	74.972	87.506	60.494
64.249	86.855	66.044	61.654
57.938	70.846	75.006	22.308
63.84	54.231	78.883	65.486
63.539	66.329	69.184	87.549
92.548	64.494	64.467	3.801
60.43	82.742	64.821	11.775
49.377	76.364	64.137	24.203
93.102	58.993	58.172	5.559
71.315	70.512	49.967	61.054
21.926	72.222	22.712	61.399
59.315	82.285	59.741	62.909
60.814	63.01	60.077	26.161
60.713	83.899	61.602	29.751
23.916	89.497
27.591	77.501
	78.96
	69.366
	78.029
	61.883
	78.368
	77.42
	82.928
	69.323
	77.917
	69.454
	78.587
	79.245
	80.995
	86.223
	84.416
	69.288
	79.662
	86.449
[truncated: 117 more columns]

## Sheet: Figure 6
Figure 6A						Figure 6B
Time to Fatigue (minutes)	MHC GS>Octβ3R RNAi RU- UN+OA	MHC GS>Octβ3RRNAi RU- EX+OA	MHC GS>Octβ3R RNAi RU+ UN+OA	MHC GS>Octβ3R RNAi RU+ EX+OA		Age (Weeks)	MHC GS>OctB3R RNAi RU- UN																				MHC GS>OctB3R RNAi RU- EX																				MHC GS>OctB3R RNAi RU- UN+OA
140	1					0	1.57609	2.13726	2.22	2.28	2.49474	2.58889	2.34021	2.21429													2.98925	2.84615	3.02174	2.65385	2.53684	2.48454	2.3579	2.77551													1.70588	2.09474	2.15596
285	1					1	2.07353	2.22222	2.50538	2.27161	2.12644	2.22807	2.36842	2.275	1.575	1.87654	1.75581	1.9125	1.77465	1.90698	1.86047	2.04938	1.36486	1.41333	1.26667	1.53659	2.73864	3.08989	2.72414	3.02353	3.18947	2.71111	3	2.84615	2.48193	2.50575	2.5	2.60638	2.53846	2.25556	2.55422	2.63953	2.47826	3.06818	2.75	3.0875	3.08989	2.97778	2.74757
195	1					2	1.08235	1.20779	1.07229	0.838235	0.584615	0.58209	0.763889	1.08	0.967742	0.852941	0.964286	0.835821	0.787234	1.01887	1.38983	1.13699	0.923077	0.672727	1.07143	0.857143	1.57143	1.71429	1.85058	1.7037	1.7013	1.76471	2.06742	1.7375	1.83824	1.36905	1.84058	1.625	1.61333	1.71429	1.83529	1.77108	1.5443	1.58228	1.3718	1.6988	1.62195	1.52326	1.42169
370	1					3	0.8125	0.717391	0.862069	0.716667	0.818182	1.10769	0.69697	0.887324	0.757576	0.688889	0.576923	0.883333	1	0.90625	0.637931	0.857143	0.576923	1.30909	0.770833	0.884615	1.18571	1.16667	1.20312	1.35065	1.47368	1.90789	1.61333	1.59722	1.41379	1.35821	1.43056	1.18571	1.14085	1.18823	1.40244	1.61728	0.840909	1.525	1.29577	1.14103	1.48101	1.56716	1.53333
175	1					4	0.883333	0.698413	0.411765	0.604167	0.666667	0.763636	0.962264	0.894737	0.794118	0.6	0.859649	0.796875	0.637931	0.951613	0.791045	0.789474	0.6	0.965517	0.789474	0.980392	1.05556	1.06349	1.08955	0.956522	0.768116	0.796296	1.07042	0.868852	1.2125	1.0641	1.125	1.22973	1	1.25926	1.27381	1.15584	0.815385	0.775862	1.03125	1.24	1.17568	1.10938	1.5
65	1					5	0.716981	0.792453	0.733333	0.682927	0.2	0.386364	0.561404	0.686275	0.678571	0.521739	0.75	0.810345	0.607143	0.472727	0.711111	0.5					1	1.01449	0.901639	0.721311	0.803279	0.810345	0.985915	0.85	1.16923	1.0641	1.0641	1.08108	1.22535	1.28169	1.23611	1.15854					1.07407	0.921875	0.981481
75	1
125	1
135		1
250		1
320		1
375		1
160		1
70		1
55		1
190		1
330			1
120			1
75			1
60			1
50			1
40			1
175			1
90			1
120				1
110				1
60				1
75				1
95				1
185				1
140				1
300				1
Figure 6C					Figure 6D					Figure 6E
RU- UN +OA	RU- EX +OA	RU+ UN +OA	RU+ EX +OA		RU- UN +OA	RU- EX +OA	RU+ UN +OA	RU+ EX +OA		RU- UN +OA	RU- EX +OA	RU+ UN +OA	RU+ EX +OA
86.251	78.251	82.452	84.51		0	0	0	0		3.67531	2.22392	1.13121	2.32356
45.672	80.88	63.061	83.569		0	0	0	0		4.30836	4.99712	0.918827	1.7835
95.682	66.931	71.255	63.037		0	0	0	0		8.2288	6.77959	0.67236	1.31294
76.133	79.725	72.091	60.072		0	0	0	0		8.06107	6.81021	2.24935	1.2864
35.717	61.121	73.249	41.532		0	0	0	0		3.83795	4.4544	4.96379	0.34456
92.482	77.536	74.373	46.205		0	0	0	0		4.87739	7.38288	0.303127	0.201232
77.004	77.705	62.735	52.579		0	0	0	0		3.90841	5.6472	0.748103	3.54237
49.909	77.498	8.669	32.777		0	0	0	0		3.61725	4.53671	1.90479	1.23205
32.197	77.458	39.842	84.05		0	0	0	0		5.92011	5.01241	0.805892	0.749819
86.019	32.704	76.043	80.353		0	0	0	0		5.1401	8.35902	1.29424	1.1961
87.803	42.869	47.551	40.352		0	0	0	0
39.737	59.688	39.782	65.509		0	0	0	0
35.141	33.482	49.096	57.861		0	0	0	0
51.268	25.314	21.215	86.475		0	0	0	0
48.932	44.29	92.1	58.202		0	0	0	0
56.361	41.927	71.19	23.552		0	0	0	0
54.738	28.557	5.232	62.828		0	0	0	0
69.178	54.725	44.796	27.837		0	0	0	0
55.543	60.619	12.34	30.611		0	0	0	0
5.048	46.314	61.715	32.738		0	0	0	0
83.159	62.805	29.911	44.078		0	0	0	0
83.439	66.024	82.562	26.305		0	0	0	0
77.348	18.94	71.675	3.437		0	0	0	0
25.59	90.675	75.599	2.077		0	0	0	0
78.673	87.737	42.387	72.897		0	0	0	0
88.663	27.146	51.934	4.12		0	0	0	0
85.235	92.489	57.312	59.804		0	0	0	0
62.91	15.036	41.641	64.22		0	0	0	0
68.482	92.401	59.714	83.432		0	0	0	0
88.194	61.963	67.217	70.391		0	0	0	0
45.531	56.029	64.603	71.911		0	0	0	0
82.546	83.251	63.726	73.693		0	0	0	0
79.49	86.246	44.882	64.494		0	0	0	0
58.167	86.959	23.548	75.27		0	0	0	0
92.475	84.036	80.633	77.54		0	0	0	0
81.818	72.841	45.415	61.12		0	0	0	0
95.261	81.424	82.924	84.292		0	0	0	0
89.625	30.278	62.559	59.724		0	0	0	0
86.598	87.69	64.139	84.076		0	0	0	0
68.131	87.195	62.148	74.285		0	0	0	0
87.529	85.316	44.664	27.203		0	0	0	0
54.916	84.96	56.252	81.997		0	0	0	0
64.686	90.585	64.191	77.085		0	0	0	0
84.73	66.806	48.528	28.597		0	0	0	0
78.362	79.706	69.961	79.32		0	0	0	0
82.579	63.727	53.556	16.773		0	0	0	0
85.139	78.099	38.073	80.109		0	0	0	0
88.135	89.161	36.843	27.183		0	0	0	0
77.913	87.907	33.673	81.379		0	0	0	0
84.838	57.297	35.112	45.933		0	0	0	0
78.407	81.588	33.516	27.821		0	0	0	0
81.985	80.408	77.238	44.742		0	0	0	0
71.982	67.026	46.074	37.264		0	0	1	0
81.677	83.728	56.012	62.644		0	0	1	0
64.659	83.982	77.778	75.768		0	0	1	0
42.67	88.738	60.112	22.351		0	0	1	0
95.352	68.295	82.02	48.961		0	0	1	0
60.541	65.689	86.102	50.772		1	0	1	0
86.204	55.887	62.888	65.15		1	0	1	1
90.534	69.076	40.097	31.257		1	0	1	1
89.795	90.051	73.881	43.464		1	0	1	1
87.408	86.763	65.082	59.947		1	0	1	1
79.421	82.397	38.826	35.223		1	0	1	1
67.5	90.425	85.62	18.149		1	0	1	1
51.775	88.282	76.277	31.657		1	0	1	1
70.741	73.766	72.513	6.733		1	0	1	1
94.764	43.19	82.806	12.239		1	1	1	1
53.017	49.46	21.894	74.904		1	1	1	1
78.746	75.646	54.629	19.017		1	1	1	1
79.897	70.217	71.007	26.787		1	1	1	1
81.206	75.442	69.304	8.643		1	1	1	1
80.819	81.598	59.095	75.516		1	1	1	1
75.243	71.931	73.373	43.872		1	1	1	1
82.763	73.687	45.144	86.186		1	1	1	1
93.42	89.032	72.81	38.719		1	1	1	1
86.642	61.586	87.028	32.701		1	1	1	1
68.772	89.138	73.475	26.526		1	1	1	1
70.566	86.785	66.741	64.975		1	1	1	1
85.257	85.377	4.433	64.694		1	1	1	1
75.488	63.763	38.118	66.541		1	1	1	1
73.804	75.646	83.698	51.311		1	1	1	1
80.203	51.004	73.068	50.167		1	1	1	1
60.986	74.141	64.083	84.199		1	1	1	1
79.593	75.37	54.352	84.854		1	1	1	1
84.715	77.019	76.697	6.74		1	1	1	1
87.131	52.563	82.256	73.321		1	1	1	1
75.695	83.564	73.82	70.274		1	1	1	1
73.039	70.751	60.252	42.735		1	1		1
60.911	74.752	51.99	33.975		1	1
86.362	85.573	11.516	67.192		1	1
81.724	75.2	16.18	20.786		1	1
77.511	18.618	25.528	87.183		1	1
69.757	75.73	86.243	21.357		1	1
84.828	86.69	23.846	75.314		1	1
90.47	72.201	56.323	61.789		1	1
86.332	82.172	72.703	8.153		1	1
68.916	86.852	84.291	30.6		1	1
77.521	78.088	58.499	38.138		1	1
81.903	61.146	60.708	50.988		1	1
89.383	81.737	86.141	50.306		1	1
72.201	71.203	11.158	13.73		1	1
83.185	78.423	67.765	87.01			1
91.008	78.744	26.729	82.354			1
72.813	79.225	22.78	11.653			1
87.905	62.961	23.722	56.692
77.919	78.838		52.693
87.315	56.905		78.339
72.584	42.783		74.869
86.207	32.746		58.22
92.726	35.584		71.077
62.218	78.623		59.257
68.672	65.812		76.288
66.871	88.753		80.475
76.673	48.071		84.962
86.269	74.111		38.523
83.203	81.868		88.06
86.229	86.165
79.293	55.46
94.016	80.462
76.943	69.092
89.068	75.455
86.614	79.572
74.678	62.087
67.526	73.01
89.346	56.313
83.813	46.298
64.004	55.004
71.242	58.531
85.306	83.255
	55.517
	47.909
	62.135
	82.943
	44.804
	56.726
	86.473
	59.329
	53.337
	55.749
	74.126
	62.502
	57.851
	59.289
	79.765
	63.44
	56.257
	71.915
	58.07
	78.036
	56.635
	57.191
	56.477
	57.204
	57.104
	56.555
	44.539
	46.77
	75.442
[truncated: 117 more columns]

## Sheet: Supplemental Figure S1
			S1A	heart					S1B	IFM											S1C	fat body
			OAMB			Octβ1R			OAMB			Octβ1R			Octβ2R			Octβ3R			OAMB			Octβ1R			Octβ2R			Octβ3R
		72 h UN	0.409953	0.114744	0.194839	0.068862	0.077423	0.302114	0.074982	0.244007	0.62248	0.050962	0.315559	0.297833	0.400333	0.096958	0.126217	0.405313	0.372964	0.341272	0			0			0			0.030374	0.454437	0.796092
		72 h EX	0.717532	0.673263	0.058327	0.447274	0.34481	0.169121	0.293557	0.385141	0.29682	0.002517	0.192429	0.255119	0.001667	0.772487	0.265335	0.002937	0.508863	0.229006										0.768429	0.486904	0.486373
		25 d UN	0.003065	0.06601	0.191294	0.11439	0.018419	0.003805	0.604127	0.625919	0.410427	0.273668	0.502889	0.008734	0.10561	0.07772	0.209622	0.002471	0.016068	0.101412										0.001654	0.000424	0.398819
		25 d EX	0.210001	0.508907	0.428341	0.075904	0.603839	0.016135	0.349916	0.487917	0.334156	0.193825	0.105432	0.001347	0.030714	6.13e-05	0.000846	0.008273	0.04581	0.070701										0.000528	0.121585	0.071893

## Sheet: Supplemental Figure S2
S2A				S2B				S2C				S2D				S2E
Time to Fatigue (minutes)	hand GS>OctB2R RNAi RU-	hand GS>OctB2 RNAi RU+		Time to Fatigue (minutes)	hand GS>OctB3R RNAi RU-	hand GS>OctB3 RNAi RU+		Time to Fatigue (minutes)	S106 GS>OAMB RNAi RU-	S106 GS>OAMB RNAi RU+		Time to Fatigue (minutes)	S106 GS>OctB1R RNAi RU-	S106GS>OctB1R RNAi RU+		Time to Fatigue (minutes)	S106 GS>OctB2R RNAi RU-	S106GS>OctB2R RNAi RU+
585	1			795	1			505	1			575	1			585	1
510	1			750	1			540	1			615	1			480	1
690	1			445	1			480	1			545	1			540	1
720	1			510	1			575	1			515	1			780	1
750	1			660	1			615	1			720	1			670	1
780	1			685	1			480	1			780	1			760	1
840	1			440	1			645	1			840	1			510	1
445	1			415	1			370	1			900	1			720	1
520	1			420	1			600	1			580	1			505	1
730	1			505	1			510	1			535	1			595	1
590	1			720	1			485	1			735	1			545	1
570	1			780	1			535	1			795	1			625	1
795	1			840	1			570	1			845	1			700	1
480	1			585	1			600	1			505	1			575	1
830	1			450	1			690	1			915	1			430	1
460	1			705	1			375	1			930	1			445	1
510		1		540		1		460		1		570		1		580		1
555		1		720		1		680		1		720		1		500		1
640		1		705		1		490		1		690		1		680		1
700		1		440		1		435		1		540		1		420		1
500		1		600		1		375		1		510		1		435		1
750		1		690		1		255		1		720		1		720		1
785		1		510		1		405		1		785		1		615		1
825		1		780		1		515		1		885		1		555		1
690		1		505		1		355		1		750		1		585		1
480		1		725		1		580		1		500		1		570		1
540		1		660		1		385		1		810		1		660		1
590		1		450		1		250		1		870		1		510		1
750		1		810		1		615		1		935		1		690		1
815		1		555		1		510		1		695		1		400		1
615		1		620		1		530		1		580		1		420		1
725		1		690		1		310		1		555		1		440		1

## Sheet: Supplemental Figure S3
S3A						S3B						S3C						S3D						S3E
Time to Fatigue (minutes)	hand GS>Octβ2R RNAi RU- UN	hand GS>Octβ2R RNAi RU- EX	hand GS>Octβ2R RNAi RU+ UN	hand GS>Octβ2R RNAi RU+ EX		Time to Fatigue (minutes)	hand GS>Octβ3R RNAi RU- UN	hand GS>Octβ3R RNAi RU- EX	hand GS>Octβ3R RNAi RU+ UN	hand GS>Octβ3R RNAi RU+ EX		Time to Fatigue (minutes)	S106 GS>OAMB RNAi RU- UN	S106 GS>OAMB RNAi RU- EX	S106 GS>OAMB RNAi RU+ UN	S106 GS>OAMB RNAi RU+ EX		Time to Fatigue (minutes)	S106GS>Octβ1RRNAi RU- UN	S106GS>Octβ1R RNAi RU- EX	S106GS>Octβ1R RNAi RU+ UN	S106GS>Octβ1R RNAi RU+ EX		Time to Fatigue (minutes)	S106GS>Octβ2R RNAi RU- UN	S106GS>Octβ2R RNAi RU- EX	S106GS>Octβ2R RNAi RU+ UN	S106GS>Octβ2R RNAi RU+ EX
320	1					180	1					145	1					120	1					240	1
180	1					160	1					200	1					210	1					150	1
310	1					280	1					205	1					140	1					225	1
255	1					220	1					120	1					195	1					135	1
170	1					300	1					165	1					105	1					120	1
160	1					315	1					175	1					180	1					105	1
195	1					175	1					185	1					160	1					90	1
230	1					230	1					195	1					235	1					80	1
210		1				390		1				225		1				305		1				150		1
330		1				480		1				260		1				510		1				135		1
255		1				360		1				275		1				440		1				305		1
400		1				215		1				190		1				405		1				230		1
510		1				265		1				210		1				450		1				210		1
540		1				300		1				285		1				145		1				280		1
310		1				330		1				295		1				405		1				345		1
285		1				510		1				305		1				365		1				365		1
180			1			285			1			90			1			90			1			80			1
210			1			95			1			105			1			100			1			90			1
320			1			120			1			125			1			110			1			100			1
245			1			130			1			135			1			120			1			110			1
300			1			215			1			145			1			130			1			120			1
145			1			190			1			80			1			180			1			135			1
215			1			140			1			180			1			200			1			140			1
175			1			265			1			195			1			225			1			150			1
480				1		385				1		325				1		300				1		170				1
325				1		420				1		265				1		285				1		300				1
380				1		235				1		270				1		360				1		200				1
320				1		210				1		185				1		405				1		250				1
225				1		255				1		190				1		375				1		350				1
250				1		405				1		300				1		220				1		325				1
465				1		290				1		220				1		255				1		215				1
305				1		145				1		150				1		135				1		400				1

## Sheet: Supplmental Figure S4
	S4A
	Age (Weeks)	hand GS>Octβ2R RNAi RU- UN																				hand GS>Octβ2R RNAi RU- EX																				hand GS>Octβ2R RNAi RU+ UN
	1	2.504	2.464	2.576	2.54737	2.4023	2.416	2.448	2.384	2.344	2.35714	2.44211	2.34043	2.30526	2.33663	2.36634	2.26966	2.296	2.312	2.344	2.22222	2.664	2.64	2.8046	2.784	2.625	2.5977	2.73276	2.672	2.608	2.58065	2.68478	2.584	2.5122	2.48739	2.616	2.56667	2.5	2.47191	2.552	2.51546	2.59524	2.52564	2.536	2.46429	2.488	2.375	2.5	2.448
	2	2.24324	2.2165	2.31707	2.2	2.16807	2.14286	2.16279	2.14167	2.16304	2.11818	2.11702	2.13445	2.1573	2.07368	2.08475	2.10465	2.01087	1.98936	2.06667	2.06838	2.39394	2.45263	2.54032	2.47191	2.37079	2.37778	2.50538	2.43011	2.30851	2.33628	2.3956	2.30851	2.23171	2.23457	2.22078	2.19753	2.1358	2.225	2.14103	2.06173	2.05	2.21296	2.20968	2.18628	2	2.04546	2.15556	2.05556
	3	1.93478	1.87368	2.03488	2.0215	1.92391	1.82022	1.96341	2	1.92308	1.78889	1.93103	1.98913	1.7907	1.75862	1.88764	1.91398	1.66304	1.69307	1.625	1.69512	2.05556	2.18182	2.14085	2.025	2.02353	2.13158	2.125	2.0137	2	2.04878	2.0875	2.01282	1.98571	2.04598	2.0241	1.97561	1.93478	2.03947	1.97468	1.9625	1.62	1.57812	1.81159	1.87805	1.51219	1.56989	1.5914	1.73913
	4	1.65333	1.67816	1.60952	1.64647	1.43023	1.60674	1.57447	1.62791	1.37079	1.32258	1.41667	1.57647	1.15957	1.20192	1.19588	1.42574	1.11702	1.09278	0.977011	1.1068	1.92958	2	1.93421	1.9589	1.92308	1.96512	1.92683	1.93421	1.79167	1.94872	1.8875	1.90426	1.77381	1.91026	1.85897	1.87013	1.77215	1.87143	1.81818	1.80723	1.41096	1.44444	1.48235	1.48781	1.40278	1.39474	1.47222	1.48235
	5	1.02815	1.01172	1.05771	1.04596	0.98639	0.992016	1.00516	0.978877	0.962452	0.967849	1.00273	0.960985	0.946547	0.959428	0.971624	0.931929	0.942743	0.949313	0.962452	0.91245	1.55556	1.52326	1.55769	1.70732	1.54878	1.49425	1.50562	1.57	1.54651	1.49333	1.46591	1.44578	1.42857	1.46914	1.37647	1.43182	1.30488	1.45977	1.36364	1.27551	1.27273	1.31579	1.39286	1.24194	1.26786	1.25	1.33333	1.22388
	S4B
	Age (Weeks)	hand GS>Octβ3R RNAi RU- UN																				hand GS>Octβ3R RNAi RU- EX																				hand GS>Octβ3R RNAi RU+ UN
	1	2.864	2.78261	2.67568	2.67521	2.54472	2.58182	2.63717	2.47297	2.29114	2.32394	2.4359	2.41667	2.27632	2.30233	2.32292	2.336	2.27	2.25807	2.27027	2.29703	2.59459	2.664	2.77922	2.80519	2.568	2.664	2.752	2.72414	2.5	2.61177	2.512	2.712	2.44828	2.56579	2.47561	2.46237	2.43902	2.46914	2.4557	2.45652	2.30089	2.35106	2.37805	2.31461	2.22689	2.336	2.376	2.28571
	2	2.22093	2.19444	2.16	2.18182	2.2	2.06731	2.05952	2.16438	2.09346	2	2	2.03884	1.92982	1.97753	1.97561	2.01923	1.89535	1.93162	1.96429	1.94444	2.38095	2.43434	2.41333	2.33333	2.33735	2.32432	2.41053	2.264	2.32292	2.27848	2.26891	2.26316	2.26667	2.26606	2.23585	2.23148	2.07595	1.98781	2.09639	2.14773	2.05682	2.10127	2.06522	2.20732	2.02667	2.08642	2.02655	2.15789
	3	1.61105	1.64188	1.66964	1.65278	1.60659	1.59	1.62831	1.62917	1.55674	1.52209	1.57065	1.62273	1.50167	1.50774	1.5321	1.60403	1.42611	1.46818	1.51709	1.55174	1.8961	1.93976	2.01492	2.08696	1.86842	1.92771	2.0125	1.92308	1.85366	1.89535	1.90789	1.90588	1.82857	1.84286	1.79012	1.88312	1.82143	1.82667	1.78947	1.85714	1.7013	1.66667	1.67073	1.65385	1.575	1.53425	1.6375	1.64286
	4	1.42326	1.45291	1.46726	1.53764	1.42326	1.44815	1.46279	1.52209	1.38797	1.44213	1.46094	1.50542	1.36607	1.37759	1.42716	1.40577	1.31084	1.34419	1.42012	1.35779	1.73494	1.78889	1.75325	1.78824	1.72464	1.75343	1.7439	1.78161	1.71831	1.73494	1.71951	1.71622	1.68493	1.73171	1.68235	1.71277	1.68421	1.725	1.67568	1.7125	1.41333	1.44118	1.51948	1.46667	1.36539	1.35803	1.42254	1.35088
	5	1.29348	1.32704	1.3532	1.34675	1.275	1.3092	1.33418	1.33167	1.27022	1.3019	1.275	1.32	1.25964	1.28154	1.27103	1.31443	1.23354	1.2267	1.26556	1.27978	1.65385	1.71831	1.66667	1.7125	1.62887	1.66279	1.63855	1.68293	1.58442	1.55882	1.6282	1.61702	1.55714	1.55238	1.31343	1.35088					1.17105	1.16049	1.28261	1.21839	1.16129	1.15294	1.26733	1.19178
	S4C
	Age (Weeks)	S106 GS>OAMB RNAi RU- UN																				S106 GS>OAMB RNAi RU- EX																				S106 GS>OAMB RNAi RU+ UN
	1	2.76	2.75281	2.85417	2.8913	2.65217	2.56383	2.71277	2.79787	2.61702	2.48485	2.53261	2.68539	2.304	2.392	2.26271	2.288	2.16842	2.125	2.256	2.256	2.61957	2.91209	2.59	2.68041	2.232	2.432	2.33333	2.272	2.2027	2.35714	2.312	2.24	2.192	2.125	2.184	2.15069	2.17442	2.08511	2.16038	2.13253	2.59341	2.47368	2.52083	2.60215	2.29214	2.45977	2.45	2.416
	2	2.07812	2.088	2.12857	2.16832	2.04412	2.06849	2.11268	2.075	1.95614	2.0297	2.1	2.025	1.9434	1.93	2.07921	1.95604	1.87379	1.78667	1.82609	1.87342	2.07463	2.06667	2.15663	2.12162	2	2.03	2.14141	2.08046	1.94392	2.00826	2.08411	2.06796	1.94059	1.96191	2.07692	1.97701	1.93103	1.95181	2.02597	1.91176	1.99194	2.05825	2.04688	2.01887	1.91803	1.98551	2.03333	1.98571
	3	1.86813	1.75238	1.8	1.75455	1.82883	1.72826	1.73034	1.69149	1.73913	1.72826	1.72881	1.65217	1.5514	1.68687	1.57317	1.58333	1.46479	1.52874	1.45122	1.54651	1.92929	1.94	1.93684	1.90805	1.87755	1.84884	1.86047	1.86047	1.76191	1.80208	1.8125	1.83908	1.72165	1.76923	1.7	1.65556	1.51515	1.49495	1.65823	1.61539	1.61111	1.7561	1.71681	1.83	1.60417	1.52885	1.6962	1.81967
	4	1.41892	1.36986	1.4382	1.52222	1.33333	1.36364	1.36	1.44118	1.31579	1.35135	1.32895	1.33333	1.30667	1.28985	1.27119	1.25758	1.3	1.26389	1.24242	1.23188	1.89394	1.86869	2.07279	2.01923	1.66667	1.6723	1.91781	2.0125	1.51515	1.63915	1.61765	1.65094	1.50424	1.42308	1.57258	1.54851	1.48649	1.38889	1.55769	1.49554	1.41026	1.35385	1.36765	1.35714	1.21875	1.31169	1.31944	1.26531
	5	1.21875	1.25	1.2	1.22807	1.20779	1.19672	1.19697	1.13235	1.18644	1.14286	1.02469	1.01316	1.18033	0.902778	0.929577	0.987013					1.56177	1.49211	1.57091	1.566	1.48696	1.48125	1.54286	1.51364	1.44	1.35	1.44375	1.32891	1.23429	1.21304	1.18881	1.19118	1.062	1.20896	0.906429	1.10821	1.125	1.18461	1.13725	1.11864	1.10526	1.13793	1.09836	1.11594
	S4D
	Age (Weeks)	S106 GS>Octβ1R RNAi RU- UN																				S106 GS>Octβ1R RNAi RU- EX																				S106 GS>Octβ1R RNAi RU+ UN
	1	2.19718	2.20482	2.19792	2.24324	2.16346	2.18478	2.16129	2.19512	2.07865	2.17708	2.14458	2.12621	2.07207	2.07438	2.1028	2.11828	2.05714	2.05	2.07217	2.11765	2.48193	2.8209	2.43299	2.45333	2.38144	2.53763	2.43182	2.29167	2.34579	2.40594	2.38636	2.27174	2.29885	2.30392	2.33333	2.23301	2.21333	2.27174	2.32353	2.1791	2.30392	2.23	2.24038	2.30833	2.19266	2.1875	2.19802	2.26374
	2	2.03846	2.02198	2.07	2.06931	1.9913	1.98947	2.06173	2.05882	1.97581	1.97826	2	2.03226	1.91954	1.94624	2	1.99194	1.90805	1.94118	2	1.99	2.20896	2.22667	2.18182	2.16667	2.14062	2.18182	2.17188	2.14607	2.09412	2.05263	2.09412	2.07865	2.06977	2.04386	1.98837	2.03261	2.02913	2	1.94958	2	2	2.10377	2.03333	2.11225	2	2.01905	2.025	2.10448
	3	1.69239	1.74474	1.77097	1.77128	1.62198	1.67586	1.72841	1.76538	1.61566	1.65454	1.71628	1.71429	1.60116	1.62	1.71099	1.68488	1.58049	1.45059	1.665	1.64483	1.976	1.95614	1.92857	1.91379	1.84884	1.85714	1.85714	1.86842	1.83562	1.85	1.83036	1.70667	1.76389	1.62319	1.78205	1.68421	1.75	1.61728	1.66667	1.68254	1.8209	1.75	1.84615	1.8169	1.7	1.71233	1.69333	1.77922
	4	1.73684	1.525	1.40964	1.45	1.48529	1.39437	1.37879	1.38667	1.44	1.30303	1.36111	1.3012	1.37975	1.19718	1.26582	1.25	1.18965	1.18056	1.2037	1.22449	1.71186	1.61702	1.64	1.58108	1.67949	1.61364	1.61765	1.57812	1.61905	1.60318	1.61111	1.57576	1.59016	1.575	1.53947	1.5625	1.5	1.52174	1.51515	1.55952	1.48438	1.47541	1.37288	1.35821	1.4	1.41176	1.36508	1.35385
	5	1.18367	1.17857	1.1282	1.16901	1.08333	1.05556	1.08163	1.16667	1.03774	1.03571	1.01667	1.14286	0.981818	1.01613	0.96875	0.966102	0.90566	0.884615	0.852459	0.925926	1.44615	1.47619	1.50877	1.54717	1.40625	1.47436	1.50746	1.38182	1.35185	1.37705	1.36364	1.37209	1.26984	1.13115	1.18965	1.18033	1.1746	1.0625	1.13433	1.1746	1.21333	1.11765	1.14286	1.28889	1.20513	1.10256	1.13044	1.22642
	S4E
	Age (Weeks)	S106 GS>Octβ2R RNAi RU- UN																				S106 GS>Octβ2R RNAi RU- EX																				S106 GS>Octβ2R RNAi RU+ UN
	1	2.17941	2.2116	2.27321	2.11235	2.1432	2.14588	2.20449	2.11111	2.08645	2.08038	2.08433	2.08387	2.0244	2.0443	2.08095	2.052	1.68	1.71852	1.69639	1.69412	2.23423	2.24286	2.19149	2.24286	2.13889	2.20588	2.15854	2.2549	2.0375	2.16326	2.09877	2.23684	1.9902	2.05682	2.09091	2.20253	1.97436	2.03093	2.06024	2.20192	2.15385	2.18557	2.17949	2.14286	2.125	2.14942	2.09195	2.10769
	2	1.66316	1.71313	1.58476	1.69143	1.56078	1.70286	1.55052	1.67089	1.54937	1.55556	1.49895	1.57526	1.51667	1.53171	1.4887	1.53086	1.89583	1.91463	1.86087	1.91358	1.84071	1.90722	1.98958	2.192	1.79412	1.90526	1.88	2.02198	1.71605	1.85	1.86905	1.98058	1.71	1.82759	1.83784	1.93333	1.68421	1.79518	1.81188	1.84375	1.57034	1.49944	1.575	1.52634	1.50774	1.48535	1.56743	1.5046
	3	1.38793	1.37195	1.30618	1.2907	1.29114	1.18671	1.2	1.21774	1.2445	1.18373	1.18151	1.21622	1.17733	1.13889	1.14935	1.15312	1.07	1.125	1.12931	1.14873	1.66019	1.77012	1.77083	1.84211	1.64835	1.72449	1.77	1.84112	1.50704	1.58537	1.54546	1.54667	1.38667	1.55422	1.51163	1.49333	1.38372	1.45679	1.44048	1.44318	1.34884	1.3	1.33034	1.31613	1.24651	1.22985	1.27473	1.30133
	4	1.05592	1.05682	1.04348	1.11111	0.962687	1	0.976974	1.09375	0.953804	0.884211	0.910714	0.950581	0.912162	0.863208	0.910714	0.923913	0.896739	0.838235	0.894578	0.86413	1.31646	1.44444	1.32727	1.31169	1.27632	1.39344	1.26506	1.30645	1.26562	1.28571	1.25974	1.26866	1.23404	1.18182	1.24657	1.25301	1.21538	1.17568	1.22973	1.18823	1.15797	1.21429	1.2125	1.14805	1.1	1.15909	0.9875	1.07747
	5	1.09589	1.09859	1.13115	1.08219	1.07143	1.0678	1.07407	0.985075	0.551282	0.56962	0.632911	0.5625	0.493671	0.5125	0.555556	0.557143	0.384615	0.283582	0.357143	0.468354	1.17808	1.17333	1.06024	1.17442	1.14458	1.09434	0.987952	1.10667	0.904762	0.989011	0.928571	0.829268	0.738636	0.931034	0.84	0.759036	0.416667	0.582278	0.594595	0.55	0.890141	0.88	0.833334	0.817582	0.868571	0.774603	0.788406	0.766666
[truncated: 32 more columns]

[truncated: 4 more sheets: Supplemental Figure S5, Supplemental Figure S6, Supplemental Figure S7, Supplemental Figure S8]
